# Supplementary material for: Functional Analysis and Proteomics Profiling of Extracellular Vesicles From Swine Plasma Infected by African Swine Fever Virus
Source: Front Cell Infect Microbiol. 2022 Feb 10;12:809135. doi: 10.3389/fcimb.2022.809135 (PMC8868017; doi:10.3389/fcimb.2022.809135)
Supplement: Supplementary Data — Attachment-ASFV-EVs Protein Quantitative and Significant Difference Analysis Table. [file Table_1.xlsx]

## Sheet: ASFV vs Mock
Master	Accession	Description	Sum PEP Score	Coverage [%]	# PSMs	# Unique Peptides	# AAs	MW [kDa]	calc. pI	Score Sequest HT: Sequest HT	Gene Symbol	# Peptides (by Search Engine): Sequest HT	# Razor Peptides	Abundance ASFV1	Abundance ASFV2	Abundance Mock1	Abundance Mock2	# Protein Groups	Abundance ASFV1	Abundance ASFV2	Abundance Mock1	Abundance Mock2	FC	P.value	i	fdr	fdr*
Master Protein	A0A5G2QWC4	Uncharacterized protein OS=Sus scrofa OX=9823 GN=FAM24B PE=4 SV=1	1.765	8	1	1	89	9.4	4.73	2.9	FAM24B	1	0	436.5	421.8	112.3	126.4	1	425.932	436.086	111.376	126.445	3.62466	1.53023e-05	1	0.0110483	0.00639656
Master Protein	A0A287BKF7	Histone domain-containing protein OS=Sus scrofa OX=9823 PE=3 SV=2	19.86	31	16	1	156	17.8	10.64	36.6		3	2	4604.7	4457.7	1300.9	1245.4	1	4493.22	4608.68	1290.19	1245.84	3.58903	1.7719e-05	2	0.00639656	0.00639656
Master Protein	A5GFX7	Cathepsin Z OS=Sus scrofa OX=9823 GN=CTSZ PE=1 SV=1	1.481	2	1	1	304	33.8	7.4	2.18	CTSZ	1	0	197.7	191.8	583.5	594.9	1	192.913	198.296	578.696	595.11	0.333283	5.75787e-05	3	0.0138573	0.0138573
Master Protein	A0A4X1SP29	Cap methyltransferase 2 OS=Sus scrofa OX=9823 GN=CMTR2 PE=4 SV=1	1.435	1	2	1	764	87	6.64	0	CMTR2	1	0	187.3	139.1	477.6	412.2	1	182.765	143.811	473.668	412.346	0.368591	0.000268592	4	0.0484809	0.0423509
Master Protein	A0A287AIZ9	Actin binding LIM protein 1 OS=Sus scrofa OX=9823 GN=ABLIM1 PE=1 SV=2	1.506	2	1	1	701	78.6	8.25	2.19	ABLIM1	1	0	195.1	184.8	587.3	446	1	190.376	191.059	582.465	446.158	0.370821	0.000293289	5	0.0423509	0.0423509
Master Protein	A0A5G2R318	Histone H2A OS=Sus scrofa OX=9823 GN=H2AFV PE=3 SV=1	10.053	20	24	1	128	13.5	10.58	46.03	H2AFV	3	2	9698.4	9607.6	3522.8	3343.5	1	9463.59	9933	3493.8	3344.68	2.83639	0.000433153	6	0.0521227	0.0447463
Master Protein	A0A4X1T3M3	Uncharacterized protein OS=Sus scrofa OX=9823 GN=TMOD2 PE=4 SV=1	4.298	2	9	1	303	34.2	5.47	26.43	TMOD2	1	0	1860.5	1842.3	4806.1	4994	1	1815.46	1904.7	4766.53	4995.76	0.381073	0.000433828	7	0.0447463	0.0447463
Master Protein	A0A286ZYQ7	Ig-like domain-containing protein OS=Sus scrofa OX=9823 PE=4 SV=1	45.945	25	65	2	151	16.4	7.85	216.24		3	0	3785.7	3433.6	9141.9	9718.2	1	3694.04	3549.89	9066.64	9721.63	0.385556	0.000511576	8	0.0461697	0.0415912
Master Protein	A0A4X1T9F1	Angiopoietin like 3 OS=Sus scrofa OX=9823 GN=ANGPTL3 PE=4 SV=1	1.507	2	1	1	462	53.7	6.27	0	ANGPTL3	1	0	174.5	149.4	390.1	454.4	1	170.275	154.46	386.889	454.561	0.385924	0.00051845	9	0.0415912	0.0415912
Master Protein	A0A4X1UPN1	Reverse transcriptase domain-containing protein OS=Sus scrofa OX=9823 PE=4 SV=1	4.767	1	5	1	643	74.8	9.66	14.73		1	0	532.3	475.8	1302.3	1261.2	1	519.412	491.915	1291.58	1261.65	0.396098	0.000743052	10	0.0536484	0.0517916
Master Protein	A0A287A7G8	Histone H2B OS=Sus scrofa OX=9823 PE=3 SV=1	57.069	50	52	2	149	16.7	10.39	118.27		9	9	21589.5	21420.2	8174.6	7897.4	1	21066.8	22145.7	8107.3	7900.19	2.69951	0.000789068	11	0.0517916	0.0517916
Master Protein	A0A4X1TL58	Kinesin-like protein OS=Sus scrofa OX=9823 GN=KIF2B PE=3 SV=1	2.119	1	2	1	684	77.2	8.94	4.95	KIF2B	1	0	337.9	295.5	864.9	720.1	1	329.719	305.508	857.78	720.354	0.402518	0.00092394	12	0.0555904	0.0555904
Master Protein	A0A4X1V7Q2	Olfactory receptor OS=Sus scrofa OX=9823 PE=3 SV=1	1.522	4	1	1	315	35.4	8.27	0		1	0	229.3	175.3	474.3	480.4	1	223.748	181.237	470.395	480.57	0.425868	0.0019309	13	0.107239	0.107239
Master Protein	F1SBY8	Uncharacterized protein OS=Sus scrofa OX=9823 GN=CROT PE=4 SV=2	1.795	2	1	1	584	66.7	7.58	2.27	CROT	1	0	255.8	187.5	504.9	525.9	1	249.607	193.85	500.743	526.086	0.43187	0.00230349	14	0.118794	0.118061
Master Protein	A0A5G2RAY2	Uncharacterized protein OS=Sus scrofa OX=9823 GN=POFUT2 PE=1 SV=1	1.505	2	2	1	414	46.9	7.3	4.08	POFUT2	1	0	1055.9	1066.4	438.2	438.2	1	1030.34	1102.52	434.593	438.355	2.44328	0.00245279	15	0.118061	0.118061
Master Protein	A0A4X1UG39	Serpin family C member 1 OS=Sus scrofa OX=9823 GN=SERPINC1 PE=3 SV=1	328.09	67	188	1	463	52.4	6.47	556.36	SERPINC1	27	0	1091.1	1031	525.3	358.8	1	1064.68	1065.92	520.976	358.927	2.42141	0.00270352	16	0.121996	0.121996
Master Protein	A0A480NSC6	Ribosomal protein S6 kinase OS=Sus scrofa OX=9823 PE=3 SV=1	1.438	1	1	1	744	83.9	8.85	2.33		1	0	421.8	234.5	752.7	722.3	1	411.588	242.442	746.504	722.555	0.445203	0.00334966	17	0.142262	0.135864
Master Protein	A0A481B9A6	Histidine-rich glycoprotein OS=Sus scrofa OX=9823 PE=4 SV=1	368.709	55	636	25	553	61.5	7.61	1340.47		25	0	54475.2	51179.4	118359	120602	1	53156.3	52912.8	117385	120645	0.445613	0.00338719	18	0.135864	0.135864
Master Protein	F1RII6	Hemoglobin subunit epsilon OS=Sus scrofa OX=9823 GN=HBE1 PE=3 SV=1	15.097	13	12	1	147	16.1	8.19	31.04	HBE1	2	0	1531.8	1535.5	3478.5	3425.5	1	1494.71	1587.51	3449.86	3426.71	0.44822	0.00363414	19	0.138097	0.135106
Master Protein	F2Z5L5	Histone H2A OS=Sus scrofa OX=9823 GN=HIST2H2AC PE=1 SV=1	15.181	27	24	1	129	14	10.9	48.63	HIST2H2AC	3	0	513.6	550.2	260.6	197.1	1	501.165	568.835	258.455	197.17	2.34843	0.00374255	20	0.135106	0.133174
Master Protein	A0A4X1SL55	Ig-like domain-containing protein OS=Sus scrofa OX=9823 PE=4 SV=1	58.482	28	61	2	219	23.6	7.72	214.7		4	1	6831.1	6770.4	2822.8	3037.5	1	6665.71	6999.71	2799.56	3038.57	2.34072	0.00387347	21	0.133174	0.133174
Master Protein	A0A4X1VBD2	Uncharacterized protein OS=Sus scrofa OX=9823 GN=C4A PE=4 SV=1	1012.12	53	571	1	1740	192.2	7.15	1793.75	C4A	72	0	1171.3	1268.4	550.1	551.8	1	1142.94	1311.36	545.571	551.995	2.23613	0.00617795	22	0.202749	0.198395
Master Protein	F1RNB0	Transcription elongation factor spt6 OS=Sus scrofa OX=9823 GN=SUPT6H PE=1 SV=4	2.075	1	4	1	1603	184.7	5.11	7.4	SUPT6H	1	0	846.9	764.3	1737.2	1716.8	1	826.396	790.186	1722.9	1717.41	0.469895	0.00632005	23	0.198395	0.198395
Master Protein	F6Q697	EF-hand domain-containing protein OS=Sus scrofa OX=9823 GN=S100A9 PE=1 SV=1	37.189	41	17	4	113	12.9	7.2	45.86	S100A9	4	0	8107.3	7721.1	3757.4	3544.2	1	7911.01	7982.6	3726.47	3545.45	2.18561	0.00774123	24	0.232882	0.232594
Master Protein	A0A4X1US13	Uncharacterized protein OS=Sus scrofa OX=9823 GN=GP1BB PE=4 SV=1	4.173	5	4	1	203	21.8	8.69	6.99	GP1BB	1	0	834.2	604.8	1752.8	1259	1	814.003	625.284	1738.37	1259.44	0.480112	0.00805382	25	0.232594	0.232594
Master Protein	H9BYW4	ATP-citrate synthase OS=Sus scrofa OX=9823 GN=ACLY PE=2 SV=1	1.805	1	1	1	1086	118.9	7.43	0	ACLY	1	0	36.7	24.8	16	12.7	1	35.8115	25.6399	15.8683	12.7045	2.1507	0.00904714	26	0.251232	0.251232
Master Protein	A0A287BM29	Apolipoprotein A-IV OS=Sus scrofa OX=9823 GN=APOA4 PE=1 SV=1	190.324	58	92	23	392	44.8	6.49	249.54	APOA4	23	0	22042.8	19567.3	43146.2	42869.9	1	21509.1	20230	42791	42885	0.487174	0.00946201	27	0.253021	0.253021
Master Protein	I3LNV9	C-type lectin domain family 1 member B OS=Sus scrofa OX=9823 GN=CLEC1B PE=4 SV=2	1.524	3	1	1	226	25.6	8.38	0	CLEC1B	1	0	38	32.3	98.5	44.7	1	37.08	33.394	97.6891	44.7158	0.494884	0.0112177	28	0.289256	0.28214
Master Protein	F2Z5B2	Tubulin beta chain OS=Sus scrofa OX=9823 GN=TUBB PE=1 SV=2	27.021	20	9	1	459	51.2	7.28	28.12	TUBB	6	0	282.5	269.2	130.7	134.1	1	275.66	278.317	129.624	134.147	2.10022	0.0113325	29	0.28214	0.277539
Master Protein	F1SBR0	Protein tyrosine phosphatase non-receptor type 22 OS=Sus scrofa OX=9823 GN=PTPN22 PE=4 SV=3	1.526	3	1	1	821	91.9	7.05	0	PTPN22	1	0	130.5	127.5	286.3	238.3	1	127.34	131.818	283.943	238.384	0.496162	0.0115321	30	0.277539	0.277539
Master Protein	P62802	Histone H4 OS=Sus scrofa OX=9823 PE=1 SV=2	56.69	51	28	6	103	11.4	11.36	76.48		6	0	12066	11596.2	5889.9	5550.4	1	11773.9	11988.9	5841.41	5552.36	2.0856	0.0120959	31	0.281717	0.281717
Master Protein	Q8MJ76	Alpha-fetoprotein OS=Sus scrofa OX=9823 GN=AFP PE=2 SV=1	30.018	8	59	5	610	68.6	5.62	121.44	AFP	6	0	7598.7	6287.8	14043.3	13670	1	7414.73	6500.76	13927.7	13674.8	0.504138	0.0136566	32	0.308127	0.300976
Master Protein	Q8WMQ3	CD9 antigen OS=Sus scrofa OX=9823 GN=CD9 PE=2 SV=3	17.327	7	6	1	226	25.2	7.15	18.47	CD9	1	0	2750.1	2371.1	1250.6	1255.9	1	2683.52	2451.41	1240.3	1256.34	2.05673	0.0137565	33	0.300976	0.300976
Master Protein	F1RII7	Hemoglobin subunit beta OS=Sus scrofa OX=9823 GN=HBB PE=1 SV=1	261.339	77	328	2	147	16.2	7.25	1129.57	HBB	11	20	120124	117430	59648.1	58199.9	1	117216	121407	59157.1	58220.5	2.03295	0.0152926	34	0.324743	0.315656
Master Protein	A0A480TR75	Tetraspanin OS=Sus scrofa OX=9823 PE=3 SV=1	13.617	5	2	1	266	29.6	6.51	7.76		1	0	544.9	442.3	240	248.4	1	531.707	457.28	238.024	248.488	2.03281	0.0153019	35	0.315656	0.315656
Master Protein	Q29014	Alpha-1 acid glycoprotein (Fragment) OS=Sus scrofa OX=9823 PE=2 SV=1	178.537	63	154	13	183	20.9	6.21	484.01		13	0	36802.4	34109.4	69168.8	70305.4	1	35911.4	35264.6	68599.4	70330.2	0.512317	0.0161436	36	0.323769	0.323769
Master Protein	A0A4X1WBG8	Importin N-terminal domain-containing protein OS=Sus scrofa OX=9823 GN=XPO1 PE=4 SV=1	7.761	2	8	2	1018	116.8	6.13	16.32	XPO1	2	0	1444.1	1425.6	3145.1	2447.1	1	1409.14	1473.88	3119.21	2447.96	0.517861	0.0180214	37	0.351661	0.346664
Master Protein	A0A4X1SG20	SERPIN domain-containing protein OS=Sus scrofa OX=9823 PE=3 SV=1	313.498	47	327	7	423	46.7	6.37	995.92		18	16	52310.4	48099.4	95496	99611.6	1	51043.9	49728.5	94709.8	99646.8	0.518492	0.0182455	38	0.346664	0.346664
Master Protein	F2Z5L6	Histone H2A OS=Sus scrofa OX=9823 GN=HIST2H2AB PE=1 SV=1	5.48	12	16	1	130	14	10.89	28.45	HIST2H2AB	2	0	47.3	38.4	24.4	19	1	46.1548	39.7006	24.1991	19.0067	1.98712	0.0187478	39	0.347075	0.347075
Master Protein	A0A287BED2	Centrosomal protein 85 OS=Sus scrofa OX=9823 GN=CEP85 PE=4 SV=1	2.462	1	4	1	705	78.9	5.94	11.3	CEP85	1	0	900.1	779.6	458.7	398.7	1	878.308	806.004	454.924	398.841	1.97281	0.019978	40	0.360603	0.353454
Master Protein	A0SEH2	Complement component C8B OS=Sus scrofa OX=9823 PE=2 SV=1	137.945	38	60	2	611	69.1	7.84	131.9		20	0	888.5	873.9	1628.1	1767.2	1	866.988	903.498	1614.7	1767.82	0.523422	0.0200715	41	0.353454	0.347031
Master Protein	L8AXM9	IgG heavy chain OS=Sus scrofa OX=9823 GN=IGHG PE=2 SV=1	605.362	58	1233	3	472	51.5	6.33	4471.83	IGHG	17	0	1279	1228	671.6	611.4	1	1248.03	1269.59	666.071	611.616	1.97045	0.0201874	42	0.347031	0.347031
Master Protein	A0A4X1T8I3	F-actin-capping protein subunit alpha OS=Sus scrofa OX=9823 GN=CAPZA1 PE=3 SV=1	9.709	13	2	2	286	33	5.82	4.72	CAPZA1	2	0	723.8	663.1	369	356.3	1	706.276	685.558	365.962	356.426	1.92671	0.0245043	43	0.411444	0.411444
Master Protein	A0A4X1UAD2	Alpha-2-HS-glycoprotein OS=Sus scrofa OX=9823 GN=AHSG PE=4 SV=1	270.619	53	304	13	365	38.8	5.85	974.42	AHSG	13	0	47070.5	42520.5	83603.1	84739.5	1	45930.9	43960.6	82914.8	84769.4	0.536076	0.0254056	44	0.416883	0.409823
Master Protein	P32194	Protegrin-1 OS=Sus scrofa OX=9823 GN=NPG1 PE=1 SV=2	39.623	53	15	1	149	16.7	8.06	35.63	NPG1	7	0	352.7	317.9	186.9	165.5	1	344.161	328.667	185.361	165.558	1.91733	0.025543	45	0.409823	0.409823
Master Protein	A0A480TGC4	Inter-alpha-trypsin inhibitor heavy chain H3 isoform X1 OS=Sus scrofa OX=9823 PE=4 SV=1	216.231	42	125	1	643	71.3	6.11	302.67		22	0	687	791.6	1464.3	1299.7	1	670.367	818.411	1452.25	1300.16	0.540901	0.0277018	46	0.434798	0.434798
Master Protein	A0A4X1TZ82	Ig-like domain-containing protein OS=Sus scrofa OX=9823 PE=4 SV=1	18.055	20	7	2	207	21.7	6.51	20.48		2	0	2637	2195.5	4374	4462.5	1	2573.16	2269.86	4337.99	4464.08	0.550213	0.0325744	47	0.500398	0.495399
Master Protein	I3LQ17	Uncharacterized protein OS=Sus scrofa OX=9823 GN=PZP PE=1 SV=3	1020.68	58	1113	1	1344	150.6	7.8	3241.97	PZP	66	5	10083.9	9192	5157.3	5284.5	1	9839.76	9503.32	5114.84	5286.37	1.85969	0.0329351	48	0.495399	0.488938
Master Protein	Q8HZV3	Transferrin receptor protein 1 OS=Sus scrofa OX=9823 GN=TFRC PE=2 SV=1	40.57	11	16	9	768	86.1	6.3	43.63	TFRC	9	0	6630.1	6153.5	3522.4	3411.5	1	6469.58	6361.91	3493.4	3412.71	1.85799	0.0331828	49	0.488938	0.480562
Master Protein	K7ZPU8	IgG heavy chian constant region (Fragment) OS=Sus scrofa OX=9823 GN=IGHG5-1 PE=4 SV=1	173.442	62	246	2	323	35.8	7.12	694.57	IGHG5-1	14	6	8848.9	8536.5	4877.9	4561.4	1	8634.66	8825.62	4837.74	4563.01	1.85733	0.0332799	50	0.480562	0.480562
Master Protein	Q9TR68	PI3 C alpha-protease inhibitor (Fragment) OS=Sus scrofa OX=9823 PE=1 SV=1	2.333	29	7	1	24	2.5	8.73	18.8		1	0	4121.6	3850.7	2164.8	2175.6	1	4021.81	3981.12	2146.98	2176.37	1.8511	0.0342043	51	0.484226	0.484226
Master Protein	P02067	Hemoglobin subunit beta OS=Sus scrofa OX=9823 GN=HBB PE=1 SV=3	256.453	77	316	2	147	16.2	7.68	1084.28	HBB	11	0	7780.4	7736.1	4326.9	4211.2	1	7592.03	7998.11	4291.28	4212.69	1.83328	0.0369882	52	0.513567	0.505995
Master Protein	K7GM40	Apolipoprotein A-I OS=Sus scrofa OX=9823 GN=APOA1 PE=3 SV=2	326.213	77	362	24	265	30.3	5.5	963.01	APOA1	24	0	82775.5	76185.7	140390	146604	1	80771.4	78766	139234	146656	0.558039	0.0371437	53	0.505995	0.497307
Master Protein	A0A480SUZ7	Fetuin-B isoform 1 OS=Sus scrofa OX=9823 PE=4 SV=1	76.303	38	34	11	377	41.2	7.52	89.17		11	0	6949.8	6905	12596	12444.8	1	6781.54	7138.86	12492.3	12449.2	0.558122	0.0371947	54	0.497307	0.489314
Master Protein	A0A4X1TUA7	BPTI/Kunitz inhibitor domain-containing protein OS=Sus scrofa OX=9823 GN=LOC100158011 PE=4 SV=1	18.446	43	6	3	105	11.8	5.01	13.11	LOC100158011	3	0	975.5	946.6	1832.8	1639.9	1	951.882	978.66	1817.71	1640.48	0.558252	0.0372746	55	0.489314	0.483413
Master Protein	A0A0B8RZ36	Spectrin, alpha, non-erythrocytic 1 OS=Sus scrofa domesticus OX=9825 GN=SPTAN1 PE=4 SV=1	1.7	0	1	1	2452	281.9	5.3	0	SPTAN1	1	0	24.8	15.2	11.5	10.4	1	24.1996	15.7148	11.4053	10.4037	1.83018	0.0374946	56	0.483413	0.483413
Master Protein	Q8WMN8	Lactoferrin (Fragment) OS=Sus scrofa OX=9823 GN=LTF PE=2 SV=1	247.773	55	175	23	704	77.6	8.32	403.65	LTF	27	0	24034.3	22214.5	12906.1	12697.8	1	23452.4	22966.9	12799.9	12702.3	1.82021	0.0391692	57	0.496143	0.48907
Master Protein	I3L560	Klotho beta OS=Sus scrofa OX=9823 GN=KLB PE=4 SV=3	1.436	1	1	1	1044	120.5	9.06	1.81	KLB	1	0	234.7	155.9	335.9	361.7	1	229.018	161.18	333.135	361.828	0.561466	0.0392882	58	0.48907	0.48907
Master Protein	A0A4X1TA51	Uncharacterized protein OS=Sus scrofa OX=9823 GN=CUTA PE=4 SV=1	3.854	8	1	1	177	18.9	7.28	2.1	CUTA	1	0	279.8	235.4	489.8	427.5	1	273.026	243.373	485.768	427.651	0.565347	0.0418255	59	0.511831	0.511831
Master Protein	A0A4X1SMJ9	Piccolo presynaptic cytomatrix protein OS=Sus scrofa OX=9823 GN=PCLO PE=4 SV=1	2.918	0	2	1	5114	556.2	6.46	0	PCLO	1	0	337.3	296	457	667.2	1	329.134	306.025	453.238	667.436	0.566765	0.0427823	60	0.514814	0.514814
Master Protein	A0A5G2R5E9	Azurocidin OS=Sus scrofa OX=9823 GN=AZU1 PE=1 SV=1	15.318	18	7	3	203	22.2	11.52	23.54	AZU1	3	0	2799.2	2557.4	1590.6	1416.2	1	2731.43	2644.02	1577.51	1416.7	1.79528	0.043683	61	0.517035	0.517035
Master Protein	A0A4X1W194	TBC1 domain family member 8 OS=Sus scrofa OX=9823 GN=TBC1D8 PE=4 SV=1	1.433	1	1	1	1143	130.8	5.53	1.86	TBC1D8	1	0	185.7	184.3	316.6	336.4	1	181.204	190.542	313.994	336.519	0.571466	0.0460685	62	0.536475	0.534232
Master Protein	P80310	Protein S100-A12 OS=Sus scrofa OX=9823 GN=S100A12 PE=1 SV=2	28.278	49	7	3	92	10.7	6.05	21.08	S100A12	3	0	1764.4	1954.1	1092.9	1017.5	1	1721.68	2020.28	1083.9	1017.86	1.78039	0.0466158	63	0.534232	0.533317
Master Protein	A0A287BDV3	Ig-like domain-containing protein OS=Sus scrofa OX=9823 PE=1 SV=2	22.477	14	48	1	196	21.4	8.59	164.81		2	0	311.1	306	538.6	547.3	1	303.568	316.364	534.166	547.493	0.57313	0.0472746	64	0.533317	0.533317
Master Protein	A0A480Y8T9	Alpha-1-antichymotrypsin (Fragment) OS=Sus scrofa OX=9823 PE=3 SV=1	226.168	50	261	3	348	39.2	6.7	804.47		16	3	30996.1	29470.8	17559.2	16823.6	1	30245.7	30468.9	17414.6	16829.5	1.77299	0.0481447	65	0.534777	0.531306
Master Protein	P01965	Hemoglobin subunit alpha OS=Sus scrofa OX=9823 GN=HBA PE=1 SV=1	194.138	89	200	10	141	15	8.7	673.46	HBA	10	0	62021.6	60236.4	35848.5	33772.9	1	60520	62276.5	35553.4	33784.8	1.77098	0.0485681	66	0.531306	0.531306
Master Protein	K7GK75	Cofilin-1 OS=Sus scrofa OX=9823 GN=CFL1 PE=3 SV=3	39.007	39	17	5	179	20	8.62	45.73	CFL1	5	0	4707.3	4549.2	8296.3	7854.6	1	4593.33	4703.28	8228	7857.38	0.577954	0.050901	67	0.548515	0.547245
Master Protein	A0A480PRQ0	Serum amyloid A protein OS=Sus scrofa OX=9823 PE=3 SV=1	13.439	28	9	4	130	14.6	9.26	20.57		4	0	3583.5	3569.5	2042.3	2063.6	1	3496.74	3690.39	2025.49	2064.33	1.75732	0.0515411	68	0.547245	0.547245
Master Protein	A0A5G2QN66	Protein disulfide-isomerase OS=Sus scrofa OX=9823 GN=P4HB PE=3 SV=1	1.5	2	1	1	490	54.3	5.31	0	P4HB	1	0	164.4	386.3	170.1	150.6	1	160.42	399.384	168.7	150.653	1.75293	0.0525348	69	0.549712	0.544684
Master Protein	A0A480SN35	Titin isoform X6 OS=Sus scrofa OX=9823 PE=4 SV=1	1.684	0	3	1	28113	3117	6.48	7.9		1	0	1485.6	1359.3	848	788.5	1	1449.63	1405.34	841.019	788.779	1.75173	0.0528087	70	0.544684	0.544684
Master Protein	A0A4X1SGU6	SERPIN domain-containing protein OS=Sus scrofa OX=9823 GN=LOC396684 PE=3 SV=1	185.426	43	183	7	401	44.4	5.69	511.61	LOC396684	18	8	40427	38392.6	24259	21242.3	1	39448.2	39692.9	24059.3	21249.8	1.74669	0.0539768	71	0.548891	0.548891
Master Protein	F1RQR4	EH domain containing 1 OS=Sus scrofa OX=9823 GN=EHD1 PE=1 SV=3	17.998	8	4	1	564	63.6	7.25	12.94	EHD1	3	0	127.7	133.5	221	230.1	1	124.608	138.021	219.181	230.181	0.58445	0.0560973	72	0.562531	0.562216
Master Protein	F1RTN0	Zinc finger CCCH-type containing 12B OS=Sus scrofa OX=9823 GN=ZC3H12B PE=4 SV=3	1.469	1	1	1	836	94.1	7.69	0	ZC3H12B	1	0	74.1	44.3	104.9	97.7	1	72.306	45.8004	104.036	97.7345	0.585349	0.0568446	73	0.562216	0.562216
Master Protein	A0A4X1VVF8	Protein S100 OS=Sus scrofa OX=9823 GN=S100A8 PE=3 SV=1	32.437	45	15	4	89	10.4	5.11	39.94	S100A8	4	0	7437.1	6066.9	4213.3	3651.4	1	7257.04	6272.38	4178.61	3652.69	1.72761	0.0586321	74	0.572059	0.572059
Master Protein	F1SCC9	SERPIN domain-containing protein OS=Sus scrofa OX=9823 GN=LOC106504545 PE=1 SV=2	196.191	31	210	5	417	46.4	6.55	585.26	LOC106504545	15	0	22763.1	21314.7	14008.8	11818.3	1	22212	22036.6	13893.5	11822.5	1.72067	0.060419	75	0.581634	0.580826
Master Protein	A0A4X1VA11	Annexin OS=Sus scrofa OX=9823 GN=ANXA5 PE=3 SV=1	22.015	25	5	5	261	29.5	4.96	16.2	ANXA5	5	0	1370.2	1258.2	764.5	777	1	1337.03	1300.81	758.206	777.275	1.71792	0.0611396	76	0.580826	0.573803
Master Protein	K7GRV6	Myeloperoxidase OS=Sus scrofa OX=9823 GN=MPO PE=1 SV=2	3.448	2	1	1	731	82.5	9.58	2.38	MPO	1	0	354.1	320.9	202.6	193.3	1	345.527	331.768	200.932	193.368	1.71771	0.0611951	77	0.573803	0.566967
Master Protein	Q29577	Creatine kinase U-type, mitochondrial OS=Sus scrofa OX=9823 GN=CKMT1 PE=2 SV=2	19.24	19	5	5	416	46.9	8.34	15.4	CKMT1	5	0	671.7	680.2	1275.6	1035.5	1	655.437	703.238	1265.1	1035.87	0.590481	0.0612513	78	0.566967	0.566967
Master Protein	A0A287A481	Plasminogen OS=Sus scrofa OX=9823 GN=PLG PE=1 SV=2	432.372	59	382	1	814	90.9	7.23	937.04	PLG	38	0	1336.6	1435	764	872.5	1	1304.24	1483.6	757.71	872.808	1.70979	0.063326	79	0.578752	0.578752
Master Protein	A0A287BDU7	Uncharacterized protein OS=Sus scrofa OX=9823 GN=PZP PE=1 SV=1	883.36	52	998	1	1373	154.2	7.2	2865.64	PZP	61	0	6144.5	6439.1	3824.2	3626.4	1	5995.73	6657.18	3792.72	3627.68	1.70515	0.0646048	80	0.583058	0.583058
Master Protein	A0A4X1SWR5	Ig-like domain-containing protein OS=Sus scrofa OX=9823 PE=4 SV=1	93.516	30	144	1	186	19.8	8.38	544.83		3	0	724.8	654.2	1174.8	1145	1	707.252	676.357	1165.13	1145.4	0.598827	0.0689272	81	0.614388	0.614388
Master Protein	A0A286ZYZ5	SERPIN domain-containing protein OS=Sus scrofa OX=9823 GN=LOC106504547 PE=1 SV=2	179.614	38	211	4	445	49	7.59	647.56	LOC106504547	16	15	59957.4	56530.1	35069.8	34577.5	1	58505.8	58444.7	34781.1	34589.7	1.68587	0.070196	82	0.618067	0.618067
Master Protein	L8B0T7	IgG heavy chain OS=Sus scrofa OX=9823 GN=IGHG PE=2 SV=1	527.149	53	671	3	476	52.2	7.55	2170.58	IGHG	17	0	14335.8	13105.9	8261	8166.5	1	13988.7	13549.8	8192.99	8169.39	1.68304	0.0710569	83	0.618109	0.618109
Master Protein	A0A287AK86	Integrin beta OS=Sus scrofa OX=9823 GN=ITGB2 PE=1 SV=1	9.772	4	3	3	903	98.4	7.05	8.08	ITGB2	3	0	1031.4	986.7	619.6	596.2	1	1006.43	1020.12	614.499	596.411	1.67357	0.0740026	84	0.63607	0.63607
Master Protein	A0A4X1STA3	Solute carrier family 9 member C1 OS=Sus scrofa OX=9823 GN=SLC9C1 PE=4 SV=1	1.419	1	1	1	875	100.9	8.03	1.77	SLC9C1	1	0	234.9	228	394	377	1	229.213	235.722	390.756	377.133	0.605471	0.0755024	85	0.641326	0.635783
Master Protein	A0A481BA72	Interferon-induced GTP-binding protein Mx1 OS=Sus scrofa OX=9823 PE=3 SV=1	34.978	13	13	9	686	77.9	5.48	36.28		9	0	5247.2	4711.6	3144.3	2869.9	1	5120.16	4871.18	3118.42	2870.91	1.66819	0.0757304	86	0.635783	0.632717
Master Protein	A0A4X1T5L5	Phenylalanine hydroxylase OS=Sus scrofa OX=9823 GN=PAH PE=4 SV=1	1.812	3	1	1	396	45.7	6.48	2.09	PAH	1	0	266.9	259.3	424	451.2	1	260.438	268.082	420.509	451.359	0.606192	0.0762415	87	0.632717	0.629403
Master Protein	A0A5G2QQE9	Collagen type I alpha 1 chain OS=Sus scrofa OX=9823 GN=COL1A1 PE=1 SV=1	39.699	6	12	5	1477	140.8	6.37	28.94	COL1A1	5	0	2276.8	2071	3774.2	3447.3	1	2221.68	2141.14	3743.13	3448.52	0.606651	0.0767139	88	0.629403	0.629403
Master Protein	A0A4X1T017	Uncharacterized protein OS=Sus scrofa OX=9823 GN=ASL PE=3 SV=1	2.848	3	1	1	438	48.8	6.33	2.14	ASL	1	0	148.1	143.2	244.3	236.9	1	144.514	148.05	242.289	236.984	0.610434	0.0806895	89	0.654582	0.647314
Master Protein	F1SCC7	SERPIN domain-containing protein OS=Sus scrofa OX=9823 GN=LOC396684 PE=3 SV=3	189.409	48	218	5	411	46.1	6.34	579.82	LOC396684	18	4	13688.7	13186	8170	8218.6	1	13357.3	13632.6	8102.74	8221.5	1.65336	0.0806901	90	0.647314	0.644214
Master Protein	A0A4X1UDF8	60S ribosomal protein L32 OS=Sus scrofa OX=9823 GN=RPL32 PE=4 SV=1	1.407	5	1	1	149	17.5	11.05	0	RPL32	1	0	172.8	118.9	90	87.2	1	168.616	122.927	89.2591	87.2308	1.6519	0.081196	91	0.644214	0.642032
Master Protein	A0A480N366	HLA class II histocompatibility antigen, DRB1-4 beta chain isoform X2 OS=Sus scrofa OX=9823 PE=4 SV=1	3.627	3	1	1	266	30.3	7.53	2.97		1	0	287.2	277.4	173.3	171.7	1	280.247	286.795	171.873	171.761	1.65013	0.0818102	92	0.642032	0.642032
Master Protein	A0A286ZS77	Ig-like domain-containing protein OS=Sus scrofa OX=9823 GN=BSG PE=1 SV=1	3.472	3	1	1	274	29.9	6.18	2.55	BSG	1	0	317.7	255.8	181.9	168.4	1	310.008	264.464	180.403	168.46	1.6467	0.083017	93	0.644498	0.64082
Master Protein	A0A480IL91	Inter-alpha-trypsin inhibitor heavy chain H4 isoform 1 OS=Sus scrofa OX=9823 PE=4 SV=1	765.799	64	691	1	925	102.3	6.9	2008.88		47	79	197841	186375	120601	114766	1	193051	192687	119608	114807	1.64554	0.0834308	94	0.64082	0.64082
Master Protein	A0A4X1TPF0	Uncharacterized protein OS=Sus scrofa OX=9823 PE=3 SV=1	40.749	53	15	1	149	16.6	8.06	36.46		7	8	5828.2	5682.4	3622.3	3477.8	1	5687.09	5874.86	3592.48	3479.03	1.635	0.0872597	95	0.663174	0.663174
Master Protein	E9KYT4	Growth/differentiation factor 8 preproprotein OS=Sus scrofa OX=9823 GN=MSTN PE=2 SV=1	1.491	3	1	1	375	42.8	7.27	0	MSTN	1	0	14.8	11.3	24.5	18	1	14.4417	11.6827	24.2983	18.0064	0.61753	0.0885234	96	0.66577	0.66577
Master Protein	A0A0B8RVW4	Glucose-6-phosphate 1-dehydrogenase OS=Sus scrofa domesticus OX=9825 GN=G6PD PE=3 SV=1	5.654	5	3	2	515	59.2	6.7	4.51	G6PD	2	0	1003.1	650.8	504.7	517.6	1	978.814	672.842	500.545	517.783	1.62193	0.0922461	97	0.686615	0.686615
Master Protein	A0A480ZIS5	Peroxidasin homolog (Fragment) OS=Sus scrofa OX=9823 PE=4 SV=1	3.683	1	1	1	1421	157.4	7.3	2.71		1	0	111.4	75.8	164.2	136.1	1	108.703	78.3673	162.848	136.148	0.62566	0.0981175	98	0.722866	0.722866
Master Protein	A0A287AT48	SERPIN domain-containing protein OS=Sus scrofa OX=9823 GN=SERPINA3-2 PE=1 SV=1	283.236	45	287	1	423	46.9	6.54	886.04	SERPINA3-2	15	0	5790.1	5847.1	9891.2	8848.7	1	5649.92	6045.13	9809.77	8851.83	0.626691	0.0993811	99	0.724779	0.718989
Master Protein	A0A4X1SGX4	SERPIN domain-containing protein OS=Sus scrofa OX=9823 GN=SERPINA6 PE=3 SV=1	30.003	17	13	6	405	45.1	6.71	32.13	SERPINA6	6	0	3025.9	2769.5	4730.9	4584.4	1	2952.64	2863.3	4691.95	4586.02	0.626854	0.099583	100	0.718989	0.713645
Master Protein	A0A5G2QML3	Histone H2B OS=Sus scrofa OX=9823 GN=HIST1H1D PE=1 SV=1	55.812	24	49	1	322	33.5	10.74	116.22	HIST1H1D	8	0	542.5	488.9	324.2	323.8	1	529.365	505.458	321.531	323.914	1.60327	0.0998312	101	0.713645	0.71163
Master Protein	A0A287BDM6	Heat shock protein 90 alpha family class B member 1 OS=Sus scrofa OX=9823 GN=HSP90AB1 PE=1 SV=1	70.491	18	23	6	735	84.2	5.02	58.3	HSP90AB1	11	0	4089.1	4180.8	2661.4	2549.7	1	3990.1	4322.4	2639.49	2550.6	1.60161	0.100535	102	0.71163	0.706018
Master Protein	L8B165	IgG heavy chain OS=Sus scrofa OX=9823 GN=IGHG PE=2 SV=1	754.882	58	1370	1	462	50.9	6.92	4907.94	IGHG	19	0	22.7	25	43.2	33.6	1	22.1504	25.8467	42.8444	33.6119	0.627773	0.10072	103	0.706018	0.706018
Master Protein	A0A480TLF3	Complement factor H isoform a OS=Sus scrofa OX=9823 PE=4 SV=1	705.1	56	344	1	1241	139.2	6.64	966.21		51	0	221.1	184	333.3	314.3	1	215.747	190.232	330.556	314.411	0.629456	0.102827	104	0.713857	0.713006
Master Protein	A0A287A371	Platelet-activating factor acetylhydrolase OS=Sus scrofa OX=9823 GN=PLA2G7 PE=1 SV=1	2.829	3	2	1	405	45.5	7.01	1.85	PLA2G7	1	0	630.1	514	370.2	351.7	1	614.845	531.409	367.152	351.824	1.59428	0.103692	105	0.713006	0.713006
Master Protein	A0A286ZUY9	Alpha-1B-glycoprotein OS=Sus scrofa OX=9823 GN=A1BG PE=1 SV=1	203.986	37	205	2	693	75	7.25	611.07	A1BG	16	17	35760.3	30040.2	52753.5	51952.7	1	34894.5	31057.6	52319.2	51971.1	0.63239	0.106567	106	0.725862	0.725862
Master Protein	A0A4X1U9Z4	Nucleoplasmin domain-containing protein OS=Sus scrofa OX=9823 GN=NPM1 PE=4 SV=1	2.026	3	2	1	259	28.4	4.69	2.2	NPM1	1	0	556.5	465.3	329.8	319	1	543.027	481.059	327.085	319.113	1.58479	0.107924	107	0.728235	0.72692
Master Protein	A0A4X1USJ7	Complement C5a anaphylatoxin OS=Sus scrofa OX=9823 GN=C5 PE=4 SV=1	569.098	45	316	1	1676	188.3	6.74	853.71	C5	61	0	1131.9	1036.3	693.4	686.6	1	1104.5	1071.4	687.692	686.843	1.583	0.108736	108	0.72692	0.725703
Master Protein	A0A480Y3P5	Integrin alpha-2 OS=Sus scrofa OX=9823 PE=3 SV=1	1.863	1	1	1	1179	129.3	5.31	0		1	0	42.5	32.2	52.3	65.9	1	41.471	33.2906	51.8694	65.9233	0.634688	0.109559	109	0.725703	0.725703
Master Protein	A0A287BNR8	Calmodulin binding transcription activator 1 OS=Sus scrofa OX=9823 GN=CAMTA1 PE=4 SV=1	3.416	1	7	1	1762	192.4	7.71	7.47	CAMTA1	1	0	1656.2	1139	2222.1	2190.4	1	1616.1	1177.58	2203.81	2191.17	0.635652	0.110831	110	0.727454	0.727454
Master Protein	A0A4X1TA63	Chitin-binding type-2 domain-containing protein OS=Sus scrofa OX=9823 GN=CHIA PE=3 SV=1	10.097	6	4	3	477	51.9	5.03	9.22	CHIA	3	0	698	664.5	1156.4	999.9	1	681.101	687.006	1146.88	1000.25	0.637178	0.112864	111	0.734124	0.734124
Master Protein	F1SD70	Legumain OS=Sus scrofa OX=9823 GN=LGMN PE=4 SV=4	1.466	3	1	1	438	49.7	6.57	0	LGMN	1	0	108.7	81.2	161.8	136.7	1	106.068	83.9501	160.468	136.748	0.639327	0.115768	112	0.74629	0.744663
Master Protein	L8B0R9	IgG heavy chain OS=Sus scrofa OX=9823 GN=IGHG PE=2 SV=1	530.959	63	667	3	455	49.5	7.28	2009.53	IGHG	18	12	39108.2	37944.2	24797.6	24802.1	1	38161.3	39229.3	24593.5	24810.9	1.56648	0.116547	113	0.744663	0.743787
Master Protein	A0A5G2QF74	Uncharacterized protein OS=Sus scrofa OX=9823 GN=CDH13 PE=1 SV=1	2.379	1	1	1	726	79.8	5.14	2.37	CDH13	1	0	27.3	40.3	70.4	36.8	1	26.639	41.6649	69.8204	36.813	0.640549	0.11744	114	0.743787	0.743787
Master Protein	A0A4X1VUC6	C-type lectin domain containing 11A OS=Sus scrofa OX=9823 GN=CLEC11A PE=4 SV=1	25.069	13	8	3	324	34.5	8.53	27.53	CLEC11A	3	0	2100.4	1950.4	3309.2	3048	1	2049.55	2016.46	3281.96	3049.08	0.642234	0.119772	115	0.75196	0.75196
Master Protein	A0A4X1T633	Oncoprotein induced transcript 3 OS=Sus scrofa OX=9823 PE=4 SV=1	6.858	3	2	2	546	60.6	5.47	5.46		2	0	475.4	433.1	731	686.1	1	463.89	447.769	724.982	686.342	0.64596	0.125035	116	0.778235	0.778235
Master Protein	A0A4X1TS37	Heat shock protein HSP 90-alpha OS=Sus scrofa OX=9823 GN=HSP90AA1 PE=3 SV=1	143.672	25	55	15	789	90.6	5.02	165.73	HSP90AA1	20	6	20791.1	19770.9	13890.3	12546.1	1	20287.7	20440.5	13776	12550.5	1.54704	0.126402	117	0.780019	0.780019
Master Protein	A0A4X1TEH6	Ig-like domain-containing protein OS=Sus scrofa OX=9823 PE=4 SV=1	55.21	35	47	1	99	10.4	7.88	214.95		2	0	687.4	734.3	538	393	1	670.757	759.17	533.571	393.139	1.54301	0.128541	118	0.786497	0.780937
Master Protein	A0A5S6HGR0	Tropomyosin alpha-4 chain OS=Sus scrofa OX=9823 GN=TPM4 PE=4 SV=1	14.928	12	5	1	284	32.7	4.74	14.53	TPM4	4	1	630.7	372.8	747.4	801.8	1	615.43	385.426	741.247	802.083	0.648504	0.128714	119	0.780937	0.780937
Master Protein	L7UWM1	MHC class I alpha chain (Fragment) OS=Sus scrofa OX=9823 GN=SLA-2 PE=3 SV=1	2.476	8	1	1	181	20.7	5.07	1.7	SLA-2	1	0	243.4	231.5	169.4	142	1	237.507	239.341	168.005	142.05	1.53794	0.131282	120	0.78988	0.784957
Master Protein	A0A5G2QUF4	Glutathione synthetase OS=Sus scrofa OX=9823 GN=GSS PE=1 SV=1	2.103	2	1	1	363	40.2	5.02	0	GSS	1	0	25.6	20.2	36.3	34.5	1	24.9802	20.8841	36.0012	34.5122	0.650435	0.131551	121	0.784957	0.784957
Master Protein	A0A160EBY9	MHC class II antigen OS=Sus scrofa OX=9823 GN=SLA-DRA PE=2 SV=1	6.406	7	2	2	252	28.4	5.14	5.78	SLA-DRA	2	0	609.1	564.6	445.2	327.3	1	594.353	583.722	441.535	327.416	1.53206	0.13453	122	0.796153	0.792099
Master Protein	Q29387	Elongation factor 1-gamma (Fragment) OS=Sus scrofa OX=9823 GN=EEF1G PE=2 SV=2	10.431	10	4	3	432	49.6	6.57	9.4	EEF1G	3	0	1156.6	1043.4	763.1	684.4	1	1128.6	1078.74	756.818	684.642	1.53132	0.134942	123	0.792099	0.792099
Master Protein	A0A287ATP0	Heparan sulfate proteoglycan 2 OS=Sus scrofa OX=9823 GN=HSPG2 PE=1 SV=1	9.488	1	3	3	4340	462.6	6.55	5.1	HSPG2	3	0	376.5	309	527.3	527.3	1	367.385	319.465	522.959	527.486	0.653865	0.13669	124	0.795889	0.791618
Master Protein	A0SEH1	Complement component C8A OS=Sus scrofa OX=9823 PE=2 SV=1	228.126	43	62	1	589	66	5.85	185.59		20	0	560.6	805.2	472.4	434.4	1	547.027	832.471	468.511	434.554	1.52757	0.137053	125	0.791618	0.787054
Master Protein	I3L5K0	Paraoxonase 1 OS=Sus scrofa OX=9823 GN=PON1 PE=4 SV=3	65.191	30	28	1	353	39.5	5.25	77.45	PON1	8	0	54.6	55	84.6	84.4	1	53.2781	56.8628	83.9035	84.4298	0.654302	0.137353	126	0.787054	0.787054
Master Protein	A0A287ADL0	Collectin subfamily member 11 OS=Sus scrofa OX=9823 GN=COLEC11 PE=4 SV=1	4	3	1	1	320	33.4	7.25	3.15	COLEC11	1	0	153.8	146.6	228.7	232.6	1	150.076	151.565	226.817	232.682	0.656457	0.140655	127	0.799629	0.798216
Master Protein	A0A287AFG3	Lymphocyte specific protein 1 OS=Sus scrofa OX=9823 GN=LSP1 PE=4 SV=2	2.232	2	1	1	343	37.3	5.05	2.74	LSP1	1	0	202.7	173.2	292.1	283.8	1	197.792	179.066	289.695	283.9	0.657011	0.141512	128	0.798216	0.798216
Master Protein	K7GR72	Anion exchange protein OS=Sus scrofa OX=9823 GN=SLC4A1 PE=1 SV=1	44.818	14	19	10	924	103.8	5.62	43.68	SLC4A1	10	0	7664.2	7478.3	5194.9	4881	1	7478.64	7731.58	5152.13	4882.72	1.51574	0.14393	129	0.805562	0.805562
Master Protein	A0A287BKJ2	Fibrinogen-like protein 1 OS=Sus scrofa OX=9823 PE=2 SV=1	48.427	36	22	9	316	36.7	6.62	60.02		9	0	7932.1	7194.4	5175.3	4893.8	1	7740.06	7438.07	5132.7	4895.53	1.51354	0.145242	130	0.806652	0.806652
Master Protein	A0A480W0R1	Alpha-amylase OS=Sus scrofa OX=9823 PE=3 SV=1	44.789	21	13	8	511	57.1	6.77	29		8	0	2889.1	2866.4	4452.9	4336.1	1	2819.15	2963.48	4416.24	4337.63	0.66058	0.147111	131	0.810795	0.810795
Master Protein	A0A4X1TAJ4	Ig-like domain-containing protein OS=Sus scrofa OX=9823 GN=ICOSLG PE=4 SV=1	1.528	2	1	1	353	38.4	8.13	2.2	ICOSLG	1	0	231.8	186.9	345.9	291	1	226.188	193.23	343.052	291.103	0.661381	0.148386	132	0.811626	0.811626
Master Protein	A0A480IZE0	Tubulin alpha chain OS=Sus scrofa OX=9823 PE=3 SV=1	74.262	32	25	1	448	49.9	5.06	80.23		9	0	117.6	118.7	182.5	177.2	1	114.753	122.72	180.998	177.263	0.662851	0.150745	133	0.81833	0.814793
Master Protein	A0A4X1UEE0	Uncharacterized protein OS=Sus scrofa OX=9823 GN=PCOLCE PE=4 SV=1	1.809	3	1	1	470	50	7.09	0	PCOLCE	1	0	175.7	152.5	243.3	254.9	1	171.446	157.665	241.297	254.99	0.663147	0.151222	134	0.814793	0.814793
Master Protein	A0A4X1UR29	Uncharacterized protein OS=Sus scrofa OX=9823 GN=THBS1 PE=4 SV=1	56.604	12	22	11	1111	123.1	4.86	47.87	THBS1	11	0	5096.6	4582.6	7582.1	7081.7	1	4973.21	4737.81	7519.68	7084.2	0.664961	0.154171	135	0.824529	0.818716
Master Protein	A0A4X1UK20	Uncharacterized protein OS=Sus scrofa OX=9823 GN=LGALS3BP PE=4 SV=1	271.412	47	156	1	552	61	5.15	524	LGALS3BP	17	23	41626.5	40008.6	27871.8	27040.4	1	40618.7	41363.6	27642.3	27050	1.49897	0.154218	136	0.818716	0.81382
Master Protein	A0A287BRL8	Myristoylated alanine rich protein kinase C substrate OS=Sus scrofa OX=9823 GN=MARCKS PE=1 SV=1	4.66	6	1	1	332	31.6	4.39	0	MARCKS	1	0	229.5	213.3	154.5	143.3	1	223.944	220.524	153.228	143.351	1.49865	0.154423	137	0.81382	0.811376
Master Protein	F1RGY5	Nidogen 1 OS=Sus scrofa OX=9823 GN=NID1 PE=4 SV=4	8.589	2	3	2	1309	142.8	5.38	5.89	NID1	2	0	536.1	439.4	697.3	776.8	1	523.12	454.282	691.56	777.075	0.665518	0.155083	138	0.811376	0.811376
Master Protein	A0A5G2QLU1	Apolipoprotein C-III OS=Sus scrofa OX=9823 GN=APOC3 PE=1 SV=1	32.207	22	32	4	199	21.3	5.59	94.81	APOC3	4	0	10492.3	9866.5	15069.4	15587.3	1	10238.3	10200.7	14945.3	15592.8	0.669292	0.161352	139	0.838102	0.838102
Master Protein	P00355	Glyceraldehyde-3-phosphate dehydrogenase OS=Sus scrofa OX=9823 GN=GAPDH PE=1 SV=4	73.126	38	34	10	333	35.8	8.35	93.05	GAPDH	10	0	12662	12022.4	8892	7931.5	1	12355.4	12429.6	8818.8	7934.3	1.47943	0.167066	140	0.861583	0.861583
Master Protein	F1RJX8	Coatomer subunit alpha OS=Sus scrofa OX=9823 GN=COPA PE=1 SV=1	2.009	1	1	1	1224	138.4	7.66	2.29	COPA	1	0	146.9	116	91.1	88.1	1	143.343	119.929	90.35	88.1311	1.47507	0.170063	141	0.870819	0.870819
Master Protein	A0A480W815	Core histone macro-H2A.1 isoform 2 OS=Sus scrofa OX=9823 PE=3 SV=1	7.913	5	1	1	317	33.6	9.88	5.08		1	0	253.6	234.1	170.3	163.5	1	247.46	242.029	168.898	163.558	1.47234	0.171963	142	0.874347	0.874347
Master Protein	M3V7X9	Lectin, galactoside-binding, soluble, 3 binding protein OS=Sus scrofa OX=9823 GN=LGALS3BP PE=2 SV=1	278.363	47	161	1	552	61	5.11	543.67	LGALS3BP	17	0	3720.2	3396.1	2439.3	2440	1	3630.13	3511.12	2419.22	2440.86	1.46937	0.174056	143	0.8788	0.8788
Master Protein	A0A286ZSJ7	Complement C1q C chain OS=Sus scrofa OX=9823 GN=C1QC PE=1 SV=1	52.616	25	35	5	245	26	7.83	80.07	C1QC	5	0	6614.1	5885.8	9748.2	8839	1	6453.97	6085.14	9667.95	8842.12	0.677421	0.175373	144	0.879301	0.875418
Master Protein	A0A480X352	Nucleoside diphosphate kinase OS=Sus scrofa OX=9823 PE=3 SV=1	1.809	7	1	1	171	19.2	6.54	0		1	0	239.9	211.6	346.8	324.2	1	234.092	218.767	343.945	324.315	0.677668	0.175811	145	0.875418	0.875361
Master Protein	A0A4X1TN57	Glutathione S-transferase omega-1 OS=Sus scrofa OX=9823 GN=GSTO1 PE=3 SV=1	3.192	4	1	1	208	23.5	7.72	2.93	GSTO1	1	0	196.4	332.4	220.3	146.8	1	191.645	343.658	218.486	146.852	1.46523	0.177012	146	0.875361	0.874067
Master Protein	A0A4X1UHZ6	Uncharacterized protein OS=Sus scrofa OX=9823 PE=4 SV=1	2.103	3	1	1	432	47.1	6.34	2.25		1	0	269.9	279.1	361.3	454.5	1	263.365	288.553	358.326	454.661	0.678878	0.177961	147	0.874067	0.869898
Master Protein	A0A5G2R0K6	Uncharacterized protein OS=Sus scrofa OX=9823 GN=SPN PE=4 SV=1	9.192	7	1	1	405	41.2	5.4	4.43	SPN	1	0	97.1	102.1	178.8	117.6	1	94.7491	105.558	177.328	117.642	0.679077	0.178317	148	0.869898	0.869898
Master Protein	A0A4X1SM93	Chromogranin-A OS=Sus scrofa OX=9823 GN=CHGA PE=4 SV=1	4.865	4	2	1	502	55.4	4.87	2.91	CHGA	1	0	154.3	136.5	217.9	212.4	1	150.564	141.123	216.106	212.475	0.680588	0.181028	149	0.877196	0.877196
Master Protein	A0A4X1TXG2	Receptor of-activated protein C kinase 1 OS=Sus scrofa OX=9823 GN=RACK1 PE=4 SV=1	3.137	7	2	2	292	32.2	8.24	4.63	RACK1	2	0	595.3	448	360	361.5	1	580.887	463.173	357.036	361.628	1.45278	0.186168	150	0.896089	0.890212
Master Protein	A0A5G2R9A1	Purine nucleoside phosphorylase OS=Sus scrofa OX=9823 GN=PNP PE=1 SV=1	2.65	2	1	1	288	32	8.03	2.83	PNP	1	0	219.2	216.2	164.8	137.6	1	213.893	223.522	163.443	137.649	1.45276	0.18618	151	0.890212	0.890212
Master Protein	F1SCC6	SERPIN domain-containing protein OS=Sus scrofa OX=9823 GN=SERPINA3-2 PE=1 SV=3	295.614	42	257	5	473	51.9	7.02	834.26	SERPINA3-2	15	3	15811.1	15315.4	11390.7	10278.2	1	15428.3	15834.1	11296.9	10281.8	1.44876	0.189217	152	0.898781	0.894534
Master Protein	A0A5G2QUQ6	40S ribosomal protein S3 OS=Sus scrofa OX=9823 GN=RPS3 PE=1 SV=1	2.586	3	2	1	259	28.5	9.76	4.49	RPS3	1	0	622.6	584.5	440.3	399.9	1	607.526	604.296	436.675	400.041	1.44831	0.189562	153	0.894534	0.894534
Master Protein	A0A4X1TAJ6	Serum amyloid A protein OS=Sus scrofa OX=9823 PE=3 SV=1	8.317	16	3	2	128	14.6	8.12	5.38		2	0	1049.6	864.8	1410.2	1371.7	1	1024.19	894.09	1398.59	1372.18	0.692325	0.202912	154	0.951315	0.951315
Master Protein	A0A481D4T2	Guanine nucleotide-binding protein G(I)/G(S)/G(T) subunit beta-2 OS=Sus scrofa OX=9823 PE=4 SV=1	12.297	8	5	3	337	37	6.18	7.93		3	0	568	776.3	497.8	455.7	1	554.248	802.592	493.702	455.861	1.42891	0.204941	155	0.954628	0.948671
Master Protein	A0A4X1UDT6	Spectrin beta chain OS=Sus scrofa OX=9823 GN=SPTB PE=3 SV=1	2.001	1	1	1	2061	237.5	5.27	0	SPTB	1	0	210.3	239.3	312.2	343	1	205.208	247.405	309.63	343.121	0.693393	0.204976	156	0.948671	0.948119
Master Protein	A0A480X7T0	Integrin alpha-5 OS=Sus scrofa OX=9823 PE=3 SV=1	1.437	1	1	1	1086	118	6.06	1.67		1	0	277.8	248.9	215.4	156.5	1	271.074	257.33	213.627	156.555	1.42742	0.20617	157	0.948119	0.945857
Master Protein	K9J6J2	Erythrocyte band 7 integral membrane protein isoform a OS=Sus scrofa OX=9823 GN=STOM_tv1 PE=2 SV=1	33.519	23	12	5	284	31.2	7.75	29.49	STOM_tv1	5	0	3564.2	3371.7	2544.4	2357.7	1	3477.91	3485.9	2523.45	2358.53	1.42643	0.206988	158	0.945857	0.945257
Master Protein	A0A4X1VNW7	Uncharacterized protein OS=Sus scrofa OX=9823 GN=DENND5B PE=4 SV=1	1.53	1	1	1	1278	146.1	7.06	2.02	DENND5B	1	0	210.5	102.6	234	216	1	205.404	106.075	232.074	216.076	0.695032	0.208166	159	0.945257	0.945257
Master Protein	A4US67	Paraoxonase OS=Sus scrofa OX=9823 GN=PON1 PE=2 SV=2	63.358	30	28	1	355	40	5.52	76.93	PON1	8	8	7664.2	7072.9	10499.5	10805.9	1	7478.64	7312.45	10413.1	10809.7	0.696944	0.211924	160	0.956307	0.956307
Master Protein	A0A5G2QDJ2	Polyubiquitin-C OS=Sus scrofa OX=9823 GN=UBC PE=4 SV=1	17.089	45	5	3	837	94.1	7.68	16.47	UBC	3	0	1541.5	1576.6	1111.8	1106.4	1	1504.18	1630	1102.65	1106.79	1.41854	0.213617	161	0.957959	0.954854
Master Protein	A0A4X1SMT6	Vitamin K-dependent protein C OS=Sus scrofa OX=9823 GN=PROC PE=3 SV=1	81.003	34	33	12	459	52	6.67	69.12	PROC	12	0	9083.6	8262.1	13313.7	11724	1	8863.68	8541.93	13204.1	11728.1	0.698116	0.214247	162	0.954854	0.954854
Master Protein	A0A481D0P1	Nucleoside diphosphate kinase (Fragment) OS=Sus scrofa OX=9823 PE=3 SV=1	4.701	5	1	1	191	21	9.26	3.31		1	0	275.3	247.6	193.8	178.2	1	268.635	255.986	192.205	178.263	1.4161	0.215702	163	0.955441	0.955441
Master Protein	Q4ZJG0	MHC class II antigen OS=Sus scrofa OX=9823 GN=SLA-DQA PE=2 SV=1	11.657	8	4	2	255	28.1	5.9	9.39	SLA-DQA	2	0	1489	1294	1011.7	973	1	1452.95	1337.83	1003.37	973.344	1.41182	0.219409	164	0.965935	0.963642
Master Protein	A0A4X1V7Z1	Uncharacterized protein OS=Sus scrofa OX=9823 PE=4 SV=1	42.83	45	22	1	77	8.7	8.56	67.35		2	0	3707	3182.1	2536.2	2379.4	1	3617.25	3289.87	2515.32	2380.24	1.41089	0.220223	165	0.963642	0.9624
Master Protein	A0A5G2R378	Hyaluronan binding protein 2 OS=Sus scrofa OX=9823 GN=HABP2 PE=1 SV=1	8.253	7	4	3	513	57.3	6.96	8.18	HABP2	3	0	1063.6	951.2	1439.9	1452.3	1	1037.85	983.416	1428.05	1452.81	0.701619	0.221272	166	0.9624	0.9624
Master Protein	A0A4X1WBI4	Uncharacterized protein OS=Sus scrofa OX=9823 GN=IGFBP6 PE=4 SV=1	1.453	6	1	1	236	25	8.21	0	IGFBP6	1	0	124.1	112.9	97	72.7	1	121.095	116.724	96.2015	72.7257	1.40782	0.22293	167	0.963805	0.963805
Master Protein	A0A5G2QEW1	Inter-alpha-trypsin inhibitor heavy chain H4 OS=Sus scrofa OX=9823 GN=ITIH4 PE=1 SV=1	748.428	65	658	1	893	98.7	6.65	1904.13	ITIH4	46	0	3130.9	2862.5	2203.2	2091.5	1	3055.1	2959.45	2185.06	2092.24	1.40615	0.22441	168	0.964429	0.962259
Master Protein	A0A4X1SXN5	Shroom family member 3 OS=Sus scrofa OX=9823 GN=SHROOM3 PE=4 SV=1	3.144	0	5	1	1773	190.9	7.02	0	SHROOM3	1	0	296	286.3	449.7	385.1	1	288.834	295.997	445.998	385.236	0.703569	0.225238	169	0.962259	0.962259
Master Protein	Q29549	Clusterin OS=Sus scrofa OX=9823 GN=CLU PE=1 SV=1	250.844	41	153	6	446	51.7	5.88	441.79	CLU	16	19	56162.5	53678.9	39710.9	39190.6	1	54802.7	55496.9	39384	39204.4	1.40351	0.226777	170	0.963135	0.961168
Master Protein	A0A287AHX0	Calcium/calmodulin-dependent protein kinase type II subunit delta OS=Sus scrofa OX=9823 GN=CAMK2D PE=3 SV=2	2.687	2	2	1	477	54	7.12	0	CAMK2D	1	0	145.3	117.6	213	162.4	1	141.782	121.583	211.247	162.457	0.704743	0.227645	171	0.961168	0.955647
Master Protein	A0A287B8T0	Insulin-like growth factor II OS=Sus scrofa OX=9823 GN=IGF2 PE=3 SV=1	11.693	4	2	1	447	48.2	11.3	7.28	IGF2	1	0	376.5	318.2	495.4	496.6	1	367.385	328.977	491.322	496.775	0.70475	0.227661	172	0.955647	0.952573
Master Protein	A0A480LQF4	Tetraspanin (Fragment) OS=Sus scrofa OX=9823 PE=3 SV=1	23.951	21	5	4	324	34.5	8.51	19.43		4	0	1326.3	1308.4	950.3	945.3	1	1294.19	1352.71	942.477	945.634	1.40188	0.228248	173	0.952573	0.947895
Master Protein	A0A480W3D1	Rab GDP dissociation inhibitor OS=Sus scrofa OX=9823 PE=3 SV=1	7.134	6	2	2	385	43.8	6.58	6.86		2	0	398.6	397	289.4	283.2	1	388.949	410.446	287.018	283.3	1.40167	0.22844	174	0.947895	0.947895
Master Protein	A0A287BJI6	Seryl-tRNA synthetase OS=Sus scrofa OX=9823 GN=SARS PE=1 SV=2	4.127	4	2	2	537	61.1	6.71	5.14	SARS	2	0	407.3	341.9	280.2	258.4	1	397.439	353.48	277.893	258.491	1.39996	0.229987	175	0.948861	0.948861
Master Protein	A0A5K1UBC7	N-acetylmuramoyl-L-alanine amidase OS=Sus scrofa OX=9823 GN=PGLYRP2 PE=4 SV=1	55.548	14	22	5	598	64.5	6.8	60.77	PGLYRP2	5	0	4217.3	4000.6	6484.4	5233.2	1	4115.19	4136.1	6431.02	5235.05	0.70729	0.232917	176	0.955489	0.955489
Master Protein	H6UWK6	Olfactomedin like 3 OS=Sus scrofa OX=9823 GN=OLFML3 PE=1 SV=1	8.67	7	3	3	407	45.9	6.71	6.39	OLFML3	3	0	911.7	827.4	641	615.6	1	889.627	855.423	635.723	615.818	1.39432	0.235175	177	0.959301	0.954516
Master Protein	A0A4X1VES0	Uncharacterized protein OS=Sus scrofa OX=9823 GN=HSPA8 PE=3 SV=1	127.041	32	50	14	655	71.8	5.59	131.25	HSPA8	17	3	16901.1	14896.3	11948.4	11022	1	16491.9	15400.8	11850	11025.9	1.39416	0.235324	178	0.954516	0.950039
Master Protein	A0A4X1USK2	Uncharacterized protein OS=Sus scrofa OX=9823 GN=EEF1D PE=4 SV=1	4.978	4	1	1	314	34.3	5.15	2.71	EEF1D	1	0	317	285.9	485.5	372.1	1	309.325	295.583	481.503	372.231	0.708544	0.235536	179	0.950039	0.949691
Master Protein	A0A4X1VXH2	Uncharacterized protein OS=Sus scrofa OX=9823 GN=MYH14 PE=3 SV=1	17.036	2	6	1	2006	228.7	5.55	7.9	MYH14	3	0	700.4	651.9	572.7	406.6	1	683.443	673.979	567.985	406.744	1.39261	0.236765	180	0.949691	0.945138
Master Protein	A0A4X1UH51	Uncharacterized protein OS=Sus scrofa OX=9823 GN=RALA PE=4 SV=1	2.244	5	1	1	206	23.5	7.11	2.81	RALA	1	0	214.4	191.1	147.4	145.9	1	209.209	197.572	146.187	145.952	1.39243	0.236939	181	0.945138	0.945138
Master Protein	L8B0W0	IgG heavy chain OS=Sus scrofa OX=9823 GN=IGHG PE=2 SV=1	586.701	57	933	1	460	50.7	8.15	3034.71	IGHG	18	17	56549.2	57046.8	41642.4	40894.3	1	55180.1	58978.9	41299.6	40908.8	1.38865	0.240491	182	0.954036	0.950898
Master Protein	A0A4X1T9N1	Uncharacterized protein OS=Sus scrofa OX=9823 GN=NCAM1 PE=4 SV=1	13.256	3	7	3	1122	119.4	4.81	11.87	NCAM1	3	0	1121.3	1002.3	1575.2	1433	1	1094.15	1036.25	1562.23	1433.51	0.711143	0.241017	183	0.950898	0.948712
Master Protein	I3LMI4	Uncharacterized protein OS=Sus scrofa OX=9823 GN=LOC100523526 PE=3 SV=1	4.546	8	1	1	143	15.7	10.35	3.56	LOC100523526	1	0	380.3	365.3	298.6	243.5	1	371.093	377.672	296.142	243.586	1.3873	0.241777	184	0.948712	0.946468
Master Protein	A0A4X1SGC8	SERPIN domain-containing protein OS=Sus scrofa OX=9823 GN=LOC396684 PE=3 SV=1	249.468	50	127	5	415	46.6	6.67	378.45	LOC396684	15	0	5962.6	6103.3	8391.6	8712.1	1	5818.24	6310.01	8322.52	8715.18	0.711848	0.242516	185	0.946468	0.944058
Master Protein	L8B0W9	IgG heavy chain OS=Sus scrofa OX=9823 GN=IGHG PE=2 SV=1	456.168	52	741	3	470	51.1	6.62	2289.54	IGHG	16	0	2178.2	2371.2	1725.3	1591.1	1	2125.46	2451.51	1711.1	1591.66	1.3858	0.243206	186	0.944058	0.93928
Master Protein	F1SQ09	Lumican OS=Sus scrofa OX=9823 GN=LUM PE=1 SV=1	88.427	42	32	10	341	38.8	6.24	93.23	LUM	10	0	7003.2	6408.1	9872.8	9102.6	1	6833.64	6625.13	9791.52	9105.82	0.712205	0.243276	187	0.93928	0.93928
Master Protein	A0A4X1T9I2	Uncharacterized protein OS=Sus scrofa OX=9823 GN=GC PE=4 SV=1	350.319	67	309	30	473	53.1	5.54	881.06	GC	30	0	71495.1	70462.9	99881	100515	1	69764.1	72849.4	99058.7	100551	0.714463	0.248119	188	0.952883	0.952883
Master Protein	A0A4X1SRT1	Leukocyte elastase inhibitor OS=Sus scrofa OX=9823 GN=SERPINB1 PE=3 SV=1	32.419	22	9	7	378	42.5	6.57	24.61	SERPINB1	7	0	3357.1	3091.1	2434.2	2281.5	1	3275.82	3195.79	2414.16	2282.31	1.37797	0.2508	189	0.958083	0.958083
Master Protein	Q6Q2K6	Adiponectin (Fragment) OS=Sus scrofa OX=9823 PE=4 SV=1	58.858	25	63	5	242	26.2	6.05	179.18		5	0	16417.7	15419.7	22215	22544.8	1	16020.2	15941.9	22032.1	22552.8	0.716883	0.253365	190	0.962787	0.962787
Master Protein	A0A4X1TYZ6	Sphingomyelin phosphodiesterase acid like 3B OS=Sus scrofa OX=9823 GN=SMPDL3B PE=4 SV=1	1.911	3	1	1	409	45.9	6.24	1.96	SMPDL3B	1	0	174.5	170.8	251.8	233.2	1	170.275	176.585	249.727	233.282	0.718122	0.256074	191	0.967987	0.965833
Master Protein	A0A5G2R6S0	Rac family small GTPase 2 OS=Sus scrofa OX=9823 GN=RAC2 PE=1 SV=1	27.612	31	13	3	192	21.4	7.61	29.16	RAC2	5	2	3165.5	3012.9	2356.6	2184.1	1	3088.86	3114.94	2337.2	2184.87	1.37189	0.256842	192	0.965833	0.965833
Master Protein	G0Z3A1	Phosphoglucomutase 1 OS=Sus scrofa OX=9823 GN=PGM1 PE=2 SV=1	2.838	2	1	1	562	61.7	6.49	3	PGM1	1	0	318.3	257.2	214.8	207.7	1	310.594	265.911	213.032	207.773	1.37	0.258746	193	0.967951	0.963163
Master Protein	A0A287A1B4	Uncharacterized protein OS=Sus scrofa OX=9823 GN=PZP PE=1 SV=2	936.646	54	987	1	1349	151.3	8.09	2803.63	PZP	62	0	2532.8	2546.1	1907.8	1832.8	1	2471.48	2632.33	1892.09	1833.45	1.36995	0.2588	194	0.963163	0.961386
Master Protein	A0A4X1TD39	Multifunctional fusion protein OS=Sus scrofa OX=9823 GN=PKM PE=3 SV=1	87.405	18	31	17	1117	124.1	8.25	69.16	PKM	17	0	8946.1	8315.1	6634.9	6072.7	1	8729.51	8596.72	6580.28	6074.85	1.36911	0.259654	195	0.961386	0.961166
Master Protein	A0A480X8T8	L-lactate dehydrogenase OS=Sus scrofa OX=9823 PE=3 SV=1	44.685	26	17	9	374	41.1	8.62	35.55		9	0	5814.6	5656.7	4321.8	4135.8	1	5673.82	5848.29	4286.22	4137.26	1.36786	0.260926	196	0.961166	0.956481
Master Protein	A0A5G2R4M3	Inter-alpha-trypsin inhibitor heavy chain 3 OS=Sus scrofa OX=9823 GN=ITIH3 PE=1 SV=1	251.677	35	141	3	867	96.9	6.21	358	ITIH3	24	31	29483.4	26985.2	40024.4	38959.8	1	28769.6	27899.2	39694.9	38973.6	0.720349	0.260979	197	0.956481	0.956481
Master Protein	A0A5G2QTE4	Reelin OS=Sus scrofa OX=9823 GN=RELN PE=4 SV=1	1.547	0	1	1	3456	387.8	5.77	2.55	RELN	1	0	176.4	147.7	244.9	206.8	1	172.129	152.702	242.884	206.873	0.722238	0.265181	198	0.966973	0.966973
Master Protein	A0A4X1WA21	Peroxiredoxin 1 OS=Sus scrofa OX=9823 GN=PRDX1 PE=4 SV=1	7.306	14	2	2	224	25.1	8.62	3.3	PRDX1	2	0	920.5	639.8	579.3	570.1	1	898.214	661.469	574.531	570.301	1.36237	0.266566	199	0.967139	0.965444
Master Protein	A0A480PTB7	Transitional endoplasmic reticulum ATPase isoform 1 OS=Sus scrofa OX=9823 PE=4 SV=1	47.583	19	16	11	744	82.4	5.48	45.18		11	0	5878.3	5144.4	4231.4	3921.3	1	5735.98	5318.63	4196.57	3922.69	1.36153	0.267436	200	0.965444	0.965444
Master Protein	F1SJB5	Annexin OS=Sus scrofa OX=9823 GN=ANXA1 PE=1 SV=3	79.604	42	26	12	346	38.7	6.81	73.38	ANXA1	12	0	10564	9753.5	7854.7	7202.2	1	10308.2	10083.8	7790.04	7204.75	1.35994	0.269091	201	0.966586	0.964438
Master Protein	F1RXM6	Thyroxine-binding globulin OS=Sus scrofa OX=9823 GN=SERPINA7 PE=3 SV=3	71.396	25	32	10	420	47.2	5.72	81.08	SERPINA7	10	0	7974.6	7408.5	10915.5	10488.8	1	7781.53	7659.42	10825.6	10492.5	0.72431	0.269829	202	0.964438	0.962323
Master Protein	L8B149	IgG heavy chain OS=Sus scrofa OX=9823 GN=IGHG PE=2 SV=1	570.277	44	1120	1	474	51.7	6.83	4033.83	IGHG	14	0	4886	4706.7	3667.2	3453.1	1	4767.7	4866.11	3637.01	3454.32	1.35853	0.27057	203	0.962323	0.961201
Master Protein	Q9BDJ5	Pantetheinase OS=Sus scrofa OX=9823 GN=VNN1 PE=1 SV=1	7.668	5	3	2	513	57.1	5.57	2.53	VNN1	2	0	1239.4	1125.8	1620.5	1665.4	1	1209.39	1163.93	1607.16	1665.99	0.725089	0.271586	204	0.961201	0.958006
Master Protein	A0A286ZYF4	Uncharacterized protein OS=Sus scrofa OX=9823 GN=LOC100626247 PE=4 SV=2	25.939	29	7	0	140	15.3	8.21	30.81	LOC100626247	2	2	1544.3	1389	1108.3	1068.9	1	1506.91	1436.04	1099.18	1069.28	1.35717	0.27201	205	0.958006	0.958006
Master Protein	A0A5G2QX00	Leukocyte surface antigen CD47 OS=Sus scrofa OX=9823 GN=CD47 PE=1 SV=1	3.46	3	2	1	330	36.1	7.85	4.58	CD47	1	0	918.1	946.6	715.6	673.7	1	895.872	978.66	709.709	673.938	1.35478	0.274545	206	0.96224	0.96224
Master Protein	A0A4X1T2S4	Betaine--homocysteine S-methyltransferase OS=Sus scrofa OX=9823 PE=4 SV=1	43.824	28	9	6	374	41	7.25	30.94		6	0	2016	1848.3	2558.9	2780.7	1	1967.19	1910.9	2537.83	2781.68	0.729031	0.280575	207	0.978624	0.978624
Master Protein	A0A4X1VXB2	Lysozyme OS=Sus scrofa OX=9823 GN=LYZ PE=3 SV=1	7.24	10	2	1	146	16.6	8.91	5.12	LYZ	1	0	297.5	397	496.4	466	1	290.297	410.446	492.313	466.165	0.7311	0.285354	208	0.990508	0.987737
Master Protein	Q28939	Vascular cell adhesion molecule OS=Sus scrofa OX=9823 PE=2 SV=1	5.736	4	2	2	538	58.8	5.1	5.89		2	0	352.5	341	484.9	471.3	1	343.966	352.549	480.908	471.467	0.731345	0.285924	209	0.987737	0.983739
Master Protein	A0A4X1TM91	Ig-like domain-containing protein OS=Sus scrofa OX=9823 PE=4 SV=1	107.475	31	146	1	188	20.2	8.47	555.01		3	0	522.5	492.6	693.9	704.9	1	509.85	509.284	688.188	705.149	0.731434	0.286129	210	0.983739	0.979439
Master Protein	A0A5G2RA54	Nucleobindin 1 OS=Sus scrofa OX=9823 GN=NUCB1 PE=1 SV=1	5.389	3	1	1	458	53.2	5.3	3.26	NUCB1	1	0	216.6	186.2	288.7	265.7	1	211.356	192.506	286.323	265.794	0.731479	0.286235	211	0.979439	0.975333
Master Protein	A0A4X1V4G4	Uncharacterized protein OS=Sus scrofa OX=9823 GN=ARHGDIB PE=4 SV=1	9.481	22	7	4	200	22.8	5.21	13.74	ARHGDIB	4	0	1302.7	1444.3	1139.7	926.4	1	1271.16	1493.22	1130.32	926.727	1.34386	0.286386	212	0.975333	0.975333
Master Protein	A0A4X1UAV8	G_PROTEIN_RECEP_F1_2 domain-containing protein OS=Sus scrofa OX=9823 GN=LOC110256088 PE=3 SV=1	1.511	2	1	1	308	34.1	9.1	2.1	LOC110256088	1	0	276	210.6	315	352.7	1	269.318	217.733	312.407	352.825	0.732152	0.2878	213	0.975547	0.973867
Master Protein	A0A4X1TSD0	Uncharacterized protein OS=Sus scrofa OX=9823 GN=COL3A1 PE=4 SV=1	19.583	3	9	4	1439	135.9	6.83	21.91	COL3A1	4	0	1574.5	1752.5	2302	2287	1	1536.38	1811.86	2283.05	2287.81	0.732518	0.288653	214	0.973867	0.973867
Master Protein	A0A5G2R6X7	Creatine kinase B-type OS=Sus scrofa OX=9823 GN=CKB PE=3 SV=1	1.637	3	1	1	403	44.8	6	2.17	CKB	1	0	268.9	256.6	404.7	318.2	1	262.39	265.291	401.368	318.312	0.733214	0.29028	215	0.974801	0.974801
Master Protein	Q29289	Complement C3 (Fragment) OS=Sus scrofa OX=9823 PE=2 SV=1	38.72	42	31	1	154	17.4	9.1	94.63		5	0	186	179.9	273.3	229.6	1	181.497	185.993	271.05	229.681	0.733906	0.291901	216	0.975706	0.975053
Master Protein	I3LVL5	Cysteine rich secretory protein 3 OS=Sus scrofa OX=9823 GN=CRISP3 PE=1 SV=1	7.971	13	4	3	245	27	7.65	9.29	CRISP3	3	0	805.8	736.3	1251.1	866.1	1	786.291	761.238	1240.8	866.406	0.734398	0.293056	217	0.975053	0.97366
Master Protein	F1RN40	Uncharacterized protein OS=Sus scrofa OX=9823 GN=F7 PE=3 SV=4	2.25	2	1	1	455	50.2	6.44	1.72	F7	1	0	188.1	156.8	262.5	210	1	183.546	162.111	260.339	210.074	0.734793	0.293986	218	0.97366	0.970563
Master Protein	P24853	Insulin-like growth factor-binding protein 2 OS=Sus scrofa OX=9823 GN=IGFBP2 PE=1 SV=2	10.869	11	4	3	316	33.9	7.8	11.52	IGFBP2	3	0	749.6	720.3	1043.5	973.2	1	731.451	744.696	1034.91	973.544	0.734967	0.294395	219	0.970563	0.969869
Master Protein	A0A4X1VST4	Tr-type G domain-containing protein OS=Sus scrofa OX=9823 GN=EEF2 PE=4 SV=1	41.211	11	13	8	858	95.3	6.83	34.91	EEF2	8	0	5619.7	4862.4	4469.7	3435	1	5483.64	5027.08	4432.9	3436.21	1.33569	0.295528	220	0.969869	0.969869
Master Protein	C1KBZ5	Apolipoprotein A-V OS=Sus scrofa OX=9823 GN=ApoA5 PE=2 SV=1	38.882	26	20	9	363	41.1	6.28	47.24	ApoA5	9	0	6224.4	5972.9	4741.9	4481.1	1	6073.7	6175.19	4702.86	4482.68	1.3335	0.29803	221	0.973655	0.971129
Master Protein	Q15B95	GTP-binding RAS-like 3 OS=Sus scrofa OX=9823 GN=DIRAS3 PE=2 SV=1	1.607	5	2	1	228	25.6	9.86	4.73	DIRAS3	1	0	652.5	593.8	852.6	851.6	1	636.702	613.911	845.581	851.901	0.736746	0.298602	222	0.971129	0.971129
Master Protein	E3VVJ2	Prosaposin variant 2 OS=Sus scrofa OX=9823 GN=PSAP PE=2 SV=1	1.471	2	1	1	524	58	5	2.4	PSAP	1	0	308.6	290.7	446.9	371.4	1	301.128	300.546	443.221	371.531	0.738475	0.302718	223	0.9801	0.9801
Master Protein	P02189	Myoglobin OS=Sus scrofa OX=9823 GN=MB PE=1 SV=2	5.313	9	1	1	154	17.1	7.31	3.3	MB	1	0	117.5	105.5	90.1	79.2	1	114.655	109.073	89.3583	79.228	1.32709	0.305438	224	0.984492	0.984492
Master Protein	A0A4X1UF91	Uncharacterized protein OS=Sus scrofa OX=9823 GN=KNG1 PE=4 SV=1	260.701	47	186	28	631	69.8	7.08	495.01	KNG1	28	0	40938.6	37670	54208.2	52727.1	1	39947.4	38945.8	53761.9	52745.7	0.740729	0.308125	225	0.988739	0.988739
Master Protein	A0A480HA88	Prolow-density lipoprotein receptor-related protein 1 OS=Sus scrofa OX=9823 PE=4 SV=1	14.559	1	4	3	4409	489	5.44	9.98		3	0	477.1	406.8	633.5	565.1	1	465.549	420.578	628.285	565.3	0.742408	0.312185	226	0.997334	0.993641
Master Protein	A0A5G2QCT3	Fibulin-1 OS=Sus scrofa OX=9823 GN=FBLN1 PE=1 SV=1	91.138	23	35	5	711	77.9	5.08	98.75	FBLN1	12	9	8917.4	8367.5	12243.3	11223.8	1	8701.5	8650.9	12142.5	11227.8	0.742499	0.312405	227	0.993641	0.989941
Master Protein	F1SCE3	Serpin family A member 5 OS=Sus scrofa OX=9823 GN=SERPINA5 PE=3 SV=2	46.258	23	12	7	405	45.4	9.17	41.7	SERPINA5	7	0	2352.1	2171.6	3130.8	3008.1	1	2295.15	2245.15	3105.03	3009.16	0.742585	0.312613	228	0.989941	0.989168
Master Protein	I3LKV5	ADAM metallopeptidase with thrombospondin type 1 motif 13 OS=Sus scrofa OX=9823 GN=ADAMTS13 PE=4 SV=3	12.59	3	4	3	1405	150.9	6.58	10.71	ADAMTS13	3	0	2266.3	962.5	1278.9	1160.3	1	2211.43	995.099	1268.37	1160.71	1.32006	0.313739	229	0.989168	0.989168
Master Protein	A0A5G2QLJ8	Complement C1q B chain OS=Sus scrofa OX=9823 GN=C1QB PE=1 SV=1	90.379	41	74	6	238	25.6	9.36	183.98	C1QB	6	0	10848	9481.5	14036.8	13473.1	1	10585.4	9802.63	13921.2	13477.9	0.744111	0.316329	230	0.992998	0.991434
Master Protein	B2ZDZ2	ISG15 ubiquitin-like modifier OS=Sus scrofa OX=9823 GN=ISG15 PE=2 SV=1	1.887	5	1	1	167	18.5	5.9	1.81	ISG15	1	0	276.5	252.7	239.7	165.4	1	269.806	261.259	237.727	165.458	1.31717	0.317204	231	0.991434	0.987494
Master Protein	L8B0U8	IgG heavy chain OS=Sus scrofa OX=9823 GN=IGHG PE=2 SV=1	591.37	56	1156	3	465	50.9	7.2	4134.7	IGHG	17	7	31575.7	30028.5	24814.2	22347.1	1	30811.2	31045.5	24609.9	22355	1.31708	0.317311	232	0.987494	0.983256
Master Protein	A0A5G2R361	Beta-ureidopropionase OS=Sus scrofa OX=9823 GN=UPB1 PE=1 SV=1	1.672	5	1	1	384	42.9	6.54	0	UPB1	1	0	235.1	176.2	277.7	277.3	1	229.408	182.168	275.414	277.398	0.744513	0.317311	233	0.983256	0.983256
Master Protein	K9IVK1	Hexose-6-phosphate dehydrogenase (Glucose 1-dehydrogenase) OS=Sus scrofa OX=9823 GN=H6PD PE=2 SV=1	8.899	3	3	2	797	89.5	7.12	4.3	H6PD	2	0	1105.2	1007.2	899.7	726.7	1	1078.44	1041.31	892.293	726.957	1.3091	0.327074	234	1.00918	1.00918
Master Protein	B7TY22	Glycoprotein IX platelet OS=Sus scrofa OX=9823 GN=GPIX PE=4 SV=1	2.835	8	1	1	173	18.2	7.3	3.52	GPIX	1	0	253.7	119.1	150.9	133.8	1	247.558	123.134	149.658	133.847	1.30753	0.329018	235	1.01086	1.00709
Master Protein	A0A4X1U941	Ig-like domain-containing protein OS=Sus scrofa OX=9823 PE=4 SV=1	64.724	41	86	1	151	16.4	7.08	296.12		4	0	302.9	294	244.5	216	1	295.566	303.957	242.487	216.076	1.3074	0.329186	236	1.00709	1.00346
Master Protein	A0A4X1WAL1	Actin-related protein 2 OS=Sus scrofa OX=9823 GN=ACTR2 PE=3 SV=1	21.196	13	10	4	393	44.9	8.24	31.3	ACTR2	4	0	3302.1	3319.3	2661.9	2449.2	1	3222.15	3431.72	2639.99	2450.07	1.30723	0.329391	237	1.00346	1.00346
Master Protein	B2CNZ7	Cathepsin B OS=Sus scrofa OX=9823 GN=CTSB PE=3 SV=1	1.691	3	1	1	335	36.8	6.21	0	CTSB	1	0	455.9	357.2	545.8	542.4	1	444.862	369.298	541.307	542.592	0.751141	0.333708	238	1.01234	1.01234
Master Protein	A0A4X1V0L0	Protein AMBP OS=Sus scrofa OX=9823 GN=AMBP PE=4 SV=1	224.098	46	93	13	352	39.3	6.11	288.67	AMBP	13	0	20189.2	19405.2	27267.7	25841.4	1	19700.4	20062.4	27043.2	25850.5	0.751749	0.335233	239	1.01271	1.00911
Master Protein	A0A1C9J6F0	MHC class I antigen OS=Sus scrofa OX=9823 GN=SLA-2 PE=2 SV=1	32.454	25	8	0	364	40.6	5.6	24.43	SLA-2	5	4	1228.6	1159.7	906.6	941.6	1	1198.85	1198.98	899.137	941.933	1.30241	0.335439	240	1.00911	1.00654
Master Protein	F1RUM1	Afamin OS=Sus scrofa OX=9823 GN=AFM PE=1 SV=2	182.052	56	95	28	604	69.1	5.5	252.03	AFM	28	0	24608.8	22153.8	31619.3	31016	1	24013	22904.1	31359	31027	0.752046	0.335979	241	1.00654	1.00396
Master Protein	G4XIN7	Matrix Gla protein (Fragment) OS=Sus scrofa OX=9823 GN=MPG PE=4 SV=1	1.781	90	1	1	20	2.1	8.22	0	MPG	1	0	191.9	158.7	248.4	220.6	1	187.254	164.075	246.355	220.678	0.752257	0.336508	242	1.00396	1.00082
Master Protein	A0A3G5MYR3	MHC class I antigen (Fragment) OS=Sus scrofa OX=9823 GN=SLA-2 PE=2 SV=1	22.282	22	6	1	364	40.6	6.14	15.87	SLA-2	4	0	174.2	157	221	222.4	1	169.982	162.317	219.181	222.479	0.75239	0.336842	243	1.00082	0.997017
Master Protein	A0A287AVQ5	Apolipoprotein M OS=Sus scrofa OX=9823 GN=APOM PE=1 SV=1	32.471	28	18	4	200	22.4	8.07	46.1	APOM	4	0	4440.9	4124.6	5788.5	5683.7	1	4333.38	4264.3	5740.85	5685.71	0.752429	0.336942	244	0.997017	0.997017
Master Protein	A0A4X1UII8	PKS_ER domain-containing protein OS=Sus scrofa OX=9823 GN=LOC100512795 PE=3 SV=1	8.202	8	5	3	369	39.3	8.07	12.02	LOC100512795	3	0	2051	1914.4	1691.2	1387.6	1	2001.34	1979.24	1677.28	1388.09	1.29857	0.340336	245	1.00295	1.00077
Master Protein	A0A5G2Q7R0	Collagen type VI alpha 1 chain OS=Sus scrofa OX=9823 GN=COL6A1 PE=1 SV=1	18.363	6	5	4	1026	108.5	5.39	15.81	COL6A1	4	0	1239	1132.5	1600.2	1568.6	1	1209	1170.86	1587.03	1569.15	0.754031	0.340981	246	1.00077	1.00068
Master Protein	I3LD43	Cytosol aminopeptidase OS=Sus scrofa OX=9823 GN=LAP3 PE=1 SV=2	74.907	34	27	14	519	56	6.7	72.33	LAP3	14	0	7825.7	7186.6	6039.2	5624.7	1	7636.23	7430	5989.48	5626.69	1.29701	0.342339	247	1.00068	1.00068
Master Protein	P16293	Coagulation factor IX (Fragment) OS=Sus scrofa OX=9823 GN=F9 PE=1 SV=2	82.124	33	41	10	409	45.5	5.27	120.26	F9	10	0	9148.4	8298.4	11840.7	11427.9	1	8926.91	8579.46	11743.2	11431.9	0.755393	0.344434	248	1.00275	0.99932
Master Protein	A0A4X1U519	C1q domain-containing protein OS=Sus scrofa OX=9823 PE=4 SV=1	40.564	26	18	4	222	23.4	5.88	55.06		4	0	2464.2	2109.3	3139.4	2954.8	1	2404.54	2180.74	3113.56	2955.84	0.755475	0.344641	249	0.99932	0.996756
Master Protein	A0A287B510	Uncharacterized protein OS=Sus scrofa OX=9823 GN=RHOG PE=1 SV=1	10.178	10	3	2	394	42.6	10.04	9.23	RHOG	3	0	491.6	452.8	611.4	647.7	1	479.698	468.136	606.367	647.929	0.75567	0.345137	250	0.996756	0.996756
Master Protein	A0A4X1W8Z7	Alpha-1B-glycoprotein OS=Sus scrofa OX=9823 GN=A1BG PE=4 SV=1	187.185	49	196	1	500	54.4	6.05	583.59	A1BG	15	0	514.9	485.9	400.7	380.1	1	502.434	502.357	397.401	380.234	1.29211	0.348689	251	1.003	1.00137
Master Protein	A0A287AR98	Suprabasin OS=Sus scrofa OX=9823 GN=SBSN PE=1 SV=2	21.608	22	8	3	642	66.1	7.17	16.78	SBSN	3	0	670.4	547.9	808.1	809.9	1	654.169	566.457	801.447	810.186	0.757384	0.349508	252	1.00137	1.00137
Master Protein	A0A4X1W3V4	Uncharacterized protein OS=Sus scrofa OX=9823 GN=RAP1B PE=4 SV=1	34.21	26	11	5	190	21.5	5.67	32.39	RAP1B	5	0	3682.9	3300.9	2745.4	2708.3	1	3593.73	3412.7	2722.8	2709.26	1.28983	0.351679	253	1.00361	1.00361
Master Protein	P28491	Calreticulin OS=Sus scrofa OX=9823 GN=CALR PE=1 SV=3	3.23	7	6	2	417	48.3	4.46	3.52	CALR	2	0	1184.8	1034.7	1704.8	1238.9	1	1156.11	1069.74	1690.77	1239.34	0.759652	0.35533	254	1.01003	1.01003
Master Protein	P50447	Alpha-1-antitrypsin OS=Sus scrofa OX=9823 GN=SERPINA1 PE=2 SV=1	267.979	56	178	7	421	47.2	5.85	500.85	SERPINA1	18	20	42622.3	41164.5	57788.8	53352.4	1	41590.4	42558.7	57313.1	53371.3	0.760262	0.356903	255	1.01053	1.01053
Master Protein	A0A4X1TTH9	Uncharacterized protein OS=Sus scrofa OX=9823 GN=PEBP1 PE=4 SV=1	5.711	11	2	1	187	21	7.49	3.01	PEBP1	1	0	604.8	559.4	825.8	716	1	590.157	578.346	819.002	716.253	0.761114	0.359106	256	1.01279	1.01279
Master Protein	Q007T2	Cell division control protein 42 homolog OS=Sus scrofa OX=9823 GN=CDC42 PE=2 SV=2	22.401	20	5	2	191	21.2	6.55	18.93	CDC42	3	0	1104.1	935	851.2	749.3	1	1077.37	966.667	844.193	749.565	1.28253	0.361406	257	1.01531	1.01235
Master Protein	A0A4X1SW39	Sodium/potassium-transporting ATPase subunit alpha OS=Sus scrofa OX=9823 GN=ATP1A1 PE=3 SV=1	15.147	6	4	4	1018	112.3	5.68	9.86	ATP1A1	4	0	1305.3	1238.5	991.3	1008.4	1	1273.7	1280.45	983.139	1008.76	1.28227	0.361754	258	1.01235	1.01153
Master Protein	A0A480KD21	Procollagen-lysine,2-oxoglutarate 5-dioxygenase 1 isoform 2 OS=Sus scrofa OX=9823 PE=4 SV=1	15.174	6	7	3	725	83.4	6.76	5.19		3	0	1082.2	966.6	833	777.5	1	1056	999.338	826.142	777.775	1.28145	0.362861	259	1.01153	1.01153
Master Protein	Q29048	V-type proton ATPase catalytic subunit A OS=Sus scrofa OX=9823 GN=ATP6V1A PE=2 SV=2	1.734	2	1	1	617	68.3	5.58	2.34	ATP6V1A	1	0	180.2	114.9	203.3	184.4	1	175.837	118.792	201.626	184.465	0.763106	0.36428	260	1.01158	1.00899
Master Protein	A0A480R8I2	Ectonucleotide pyrophosphatase/phosphodiesterase family member 2 isoform X5 OS=Sus scrofa OX=9823 PE=4 SV=1	3.06	1	1	1	929	105.6	7.58	2.38		1	0	177.9	77.2	93.7	105	1	173.593	79.8147	92.9286	105.037	1.28006	0.364744	261	1.00899	1.00899
Master Protein	A0A287A217	Tubulin beta 4B class IVb OS=Sus scrofa OX=9823 GN=TUBB4B PE=1 SV=2	25.996	16	9	1	561	60.9	5.67	26.54	TUBB4B	6	7	3009.7	2937.3	2455.3	2236	1	2936.83	3036.78	2435.09	2236.79	1.27863	0.366682	262	1.01047	1.00852
Master Protein	A0A0A7C073	MHC class I antigen OS=Sus scrofa OX=9823 GN=SLA-2 PE=2 SV=1	27.255	16	7	3	364	40.6	5.74	21.14	SLA-2	5	2	2654.3	2478.2	2073.6	1973.8	1	2590.04	2562.13	2056.53	1974.5	1.27813	0.36737	263	1.00852	1.00852
Master Protein	A0A4X1W7B9	Uncharacterized protein OS=Sus scrofa OX=9823 GN=ARF3 PE=3 SV=1	38.71	26	18	4	181	20.6	7.43	54.16	ARF3	4	0	5168.3	4800	4092.9	3778.4	1	5043.17	4962.57	4059.21	3779.74	1.27641	0.369717	264	1.01112	1.01012
Master Protein	L8AXK3	IgG heavy chain OS=Sus scrofa OX=9823 GN=IGHG PE=2 SV=1	599.603	52	1155	2	471	51.4	6.68	4143.01	IGHG	16	0	1937.8	1891.7	2374.3	2668.8	1	1890.88	1955.77	2354.75	2669.74	0.76558	0.37075	265	1.01012	1.01012
Master Protein	A0A4X1U6L2	Uncharacterized protein OS=Sus scrofa OX=9823 PE=4 SV=1	1163.93	59	1174	2	1420	158.5	7.78	3475.28		70	114	329552	323050	261226	256072	1	321574	333991	259076	256162	1.27235	0.375327	266	1.01874	1.01874
Master Protein	A0A481B5H8	Inter-alpha-trypsin inhibitor heavy chain H2 OS=Sus scrofa OX=9823 PE=4 SV=1	406.161	45	262	34	946	105.6	7.05	708.26		34	0	57034.9	53402.3	73127.5	71506.1	1	55654	55211	72525.5	71531.4	0.769592	0.38135	267	1.03122	1.03103
Master Protein	A0A0E3M2Q4	Transmembrane secretory component poly-Ig receptor (Fragment) OS=Sus scrofa OX=9823 PE=2 SV=1	66.307	24	16	9	614	67.3	6.4	48.55		9	0	2841.4	2707.2	3694.5	3569.4	1	2772.61	2798.89	3664.09	3570.66	0.770102	0.382708	268	1.03103	1.03103
Master Protein	A0A5G2QUE0	SERPIN domain-containing protein OS=Sus scrofa OX=9823 GN=SERPINC1 PE=1 SV=1	342.253	75	193	3	431	48.9	6	568.67	SERPINC1	29	44	43151.6	41975.7	55489.5	55895.6	1	42106.9	43397.4	55032.7	55915.4	0.770669	0.384217	269	1.03124	1.0311
Master Protein	A0A287BJ70	Coagulation factor V OS=Sus scrofa OX=9823 GN=F5 PE=1 SV=2	127.655	15	74	28	2184	247.9	6.35	149.72	F5	28	0	13409.9	12526.3	17642.1	16258.2	1	13085.2	12950.6	17496.9	16263.9	0.771184	0.38559	270	1.0311	1.0311
Master Protein	A0A4X1V3Z4	Transforming growth factor-beta-induced protein ig-h3 OS=Sus scrofa OX=9823 GN=TGFBI PE=4 SV=1	33.67	14	11	7	681	74.2	7.4	25.92	TGFBI	7	0	3338.3	2879.3	4332.9	3777.1	1	3257.48	2976.82	4297.23	3778.43	0.771985	0.387733	271	1.033	1.0301
Master Protein	A0A286ZKB4	Complement C5a anaphylatoxin OS=Sus scrofa OX=9823 GN=C5 PE=4 SV=1	558.905	46	317	2	1656	186.1	6.86	854.82	C5	62	77	111273	103991	87301.4	84439.7	1	108579	107513	86582.7	84469.5	1.26331	0.388072	272	1.0301	1.0301
Master Protein	A0A4X1U6T3	Uncharacterized protein OS=Sus scrofa OX=9823 PE=4 SV=1	1122.03	60	1189	1	1351	151.2	7.72	3572.33		67	3	44584.9	42199.1	34411.4	34901	1	43505.5	43628.3	34128.1	34913.3	1.26205	0.389877	273	1.0311	1.0311
Master Protein	A0A287BB01	Reticulon OS=Sus scrofa OX=9823 GN=RTN3 PE=1 SV=2	1.523	5	1	1	241	26.2	8.53	0	RTN3	1	0	147.5	129.4	182.1	178.4	1	143.929	133.783	180.601	178.463	0.773432	0.391613	274	1.03191	1.03191
Master Protein	A0A4X1VQ22	FERM domain-containing protein OS=Sus scrofa OX=9823 GN=EZR PE=4 SV=1	26.426	14	19	3	585	69.3	6.02	41.15	EZR	10	0	1227.5	1334.6	1979.9	1363.2	1	1197.78	1379.8	1963.6	1363.68	0.774681	0.394977	275	1.03699	1.03503
Master Protein	A0A480JX12	Integrin beta OS=Sus scrofa OX=9823 PE=3 SV=1	10.554	6	3	3	765	84.7	5.3	6.37		3	0	783.4	721.2	582.5	622.4	1	764.433	745.626	577.705	622.62	1.25804	0.395661	276	1.03503	1.03503
Master Protein	A0A480QPG5	Hepatocyte growth factor activator isoform 2 preproprotein OS=Sus scrofa OX=9823 PE=3 SV=1	80.241	20	37	11	656	70.3	7.72	110.34		11	0	10137.7	9545.5	13427.2	12106.8	1	9892.26	9868.79	13316.7	12111.1	0.777145	0.401647	277	1.04689	1.04689
Master Protein	A0A480QXR0	Protein-glutamine gamma-glutamyltransferase 2 isoform a OS=Sus scrofa OX=9823 PE=4 SV=1	4.24	3	1	1	615	69.3	5.22	2.51		1	0	238.6	215	308.6	279	1	232.823	222.282	306.059	279.099	0.777747	0.403283	278	1.04738	1.04432
Master Protein	A0A5G2QXT5	Uncharacterized protein OS=Sus scrofa OX=9823 PE=1 SV=1	277.263	44	277	1	484	53.5	6.67	840.69		14	0	359	318.1	402.1	474.2	1	350.308	328.874	398.79	474.368	0.777846	0.403552	279	1.04432	1.04432
Master Protein	A0A480SME4	40S ribosomal protein SA OS=Sus scrofa OX=9823 GN=RPSA PE=3 SV=1	3.944	9	1	1	295	32.9	4.87	2.76	RPSA	1	0	124.7	105.3	89.9	95.1	1	121.681	108.866	89.1599	95.1336	1.25098	0.406027	280	1.04697	1.04437
Master Protein	F1SS24	Fibronectin 1 OS=Sus scrofa OX=9823 GN=FN1 PE=1 SV=2	1319.63	51	910	0	2462	270.4	5.6	2602.2	FN1	85	3	1816.4	1906.5	2384.2	2440.6	1	1772.42	1971.07	2364.57	2441.46	0.778915	0.406466	281	1.04437	1.04251
Master Protein	A0A5G2QJS2	Uncharacterized protein OS=Sus scrofa OX=9823 GN=MRC1 PE=1 SV=1	8.84	3	6	4	1454	165.4	6.37	2.51	MRC1	4	0	1525	1913.3	1523.8	1260.8	1	1488.08	1978.1	1511.26	1261.25	1.2502	0.407184	282	1.04251	1.04251
Master Protein	A0A5G2QIE9	Transthyretin OS=Sus scrofa OX=9823 GN=TTR PE=3 SV=1	59.315	46	41	6	148	16	6.93	121.55	TTR	6	0	13981.9	13721.3	19053.5	16748.7	1	13643.4	14186	18896.6	16754.6	0.780601	0.411078	283	1.04876	1.04876
Master Protein	F6MFB3	Integrin alpha IIb OS=Sus scrofa OX=9823 PE=2 SV=1	28.109	7	9	6	1036	113.5	6.16	23.72		6	0	3780.9	3335.8	3041.5	2711.9	1	3689.36	3448.78	3016.46	2712.86	1.2459	0.413621	284	1.05153	1.05153
Master Protein	A0A4X1UP65	Sulfotransferase OS=Sus scrofa OX=9823 GN=HS3ST4 PE=3 SV=1	1.671	2	1	1	455	49.6	8.82	0	HS3ST4	1	0	301.7	230.9	348.5	335.7	1	294.396	238.72	345.631	335.819	0.782326	0.415819	285	1.05341	1.05341
Master Protein	A0A4X1T5L0	Erythrocyte membrane protein band 4.1 OS=Sus scrofa OX=9823 GN=EPB41 PE=4 SV=1	1.471	1	1	1	1015	112.8	5.41	1.93	EPB41	1	0	363	331.6	269.5	293.5	1	354.211	342.831	267.281	293.604	1.24275	0.418374	286	1.05617	1.05617
Master Protein	A0A286ZQJ3	C2CD2 like OS=Sus scrofa OX=9823 GN=C2CD2L PE=1 SV=1	1.443	4	1	1	669	71.7	8.32	0	C2CD2L	1	0	97.6	79.4	117.2	109.6	1	95.237	82.0892	116.235	109.639	0.785067	0.423396	287	1.06513	1.06415
Master Protein	A0A5G2R4N3	Uncharacterized protein OS=Sus scrofa OX=9823 GN=RAB5C PE=1 SV=1	9.431	11	4	2	227	24.6	10.11	12.85	RAB5C	2	0	1257	1184.8	1049.7	937.6	1	1226.57	1224.93	1041.06	937.931	1.23876	0.424479	288	1.06415	1.06371
Master Protein	A0A480EV23	Calpain-1 catalytic subunit OS=Sus scrofa OX=9823 PE=3 SV=1	2.887	2	1	1	921	102.9	6.55	3.19		1	0	162.1	134.9	199.9	180.4	1	158.175	139.469	198.254	180.464	0.785926	0.42578	289	1.06371	1.06299
Master Protein	A0A4X1TPV9	Fructose-bisphosphate aldolase OS=Sus scrofa OX=9823 GN=ALDOC PE=3 SV=1	11.243	13	7	1	434	46.9	7.01	19.27	ALDOC	3	0	88.7	95.3	75.8	74.4	1	86.5525	98.5277	75.176	74.4263	1.23715	0.426964	290	1.06299	1.06299
Master Protein	A0A4X1TYS6	Elongation factor 1-alpha OS=Sus scrofa OX=9823 GN=EEF1A1 PE=3 SV=1	55.064	28	18	9	450	49	8.87	50.75	EEF1A1	9	0	6408.8	5796	5174.5	4779.4	1	6253.64	5992.3	5131.9	4781.09	1.23534	0.42976	291	1.06628	1.0645
Master Protein	A0A5G2QCT4	Proteasome endopeptidase complex OS=Sus scrofa OX=9823 GN=PSMA2 PE=1 SV=1	11.526	12	3	1	164	18.6	5.99	8.81	PSMA2	1	0	646	599.8	513.8	502.9	1	630.36	620.114	509.57	503.078	1.23486	0.430516	292	1.0645	1.06123
Master Protein	I3L908	WD repeat and HMG-box DNA binding protein 1 OS=Sus scrofa OX=9823 GN=WDHD1 PE=4 SV=2	1.805	1	2	1	1046	117.1	5.68	2.14	WDHD1	1	0	341.4	269.1	263.3	233.9	1	333.134	278.214	261.132	233.983	1.23476	0.430665	293	1.06123	1.06031
Master Protein	L8B0U1	IgG heavy chain OS=Sus scrofa OX=9823 GN=IGHG PE=2 SV=1	557.685	62	806	3	467	51.1	8.18	2670.25	IGHG	19	31	127993	119987	158814	158329	1	124894	124051	157507	158385	0.788071	0.43176	294	1.06031	1.06003
Master Protein	A0A286ZMD1	N-acetylglucosamine kinase OS=Sus scrofa OX=9823 GN=NAGK PE=1 SV=1	1.481	4	1	1	344	37.3	5.96	0	NAGK	1	0	65	49.7	76.5	69.7	1	63.4263	51.3833	75.8702	69.7246	0.788555	0.433115	295	1.06003	1.05778
Master Protein	A0A480UCJ4	Choline transporter-like protein 2 isoform X1 OS=Sus scrofa OX=9823 PE=3 SV=1	2.467	1	1	1	711	80.7	8.24	0		1	0	192	94.7	116.3	116	1	187.351	97.9074	115.343	116.041	1.23284	0.433661	296	1.05778	1.05518
Master Protein	A0A5G2R0E8	Alpha-mannosidase OS=Sus scrofa OX=9823 GN=MAN2B1 PE=1 SV=1	3.47	1	1	1	1031	116.1	7.87	2.84	MAN2B1	1	0	152.7	130	184.2	176.5	1	149.003	134.403	182.684	176.562	0.788891	0.434055	297	1.05518	1.05354
Master Protein	A0A4X1SRF3	Vinculin OS=Sus scrofa OX=9823 GN=VCL PE=4 SV=1	114.766	28	34	21	1066	116.7	6.09	86.87	VCL	21	0	7275.4	6910.2	9285.1	8836.9	1	7099.25	7144.24	9208.66	8840.02	0.789171	0.434839	298	1.05354	1.05354
Master Protein	A0A4X1SPY3	Phosphodiesterase 4D interacting protein OS=Sus scrofa OX=9823 GN=PDE4DIP PE=4 SV=1	1.609	0	1	1	2180	246.9	5.53	3.42	PDE4DIP	1	0	564.4	510.1	670.6	699.9	1	550.735	527.376	665.079	700.147	0.789694	0.436307	299	1.05356	1.05255
Master Protein	A0A480QIU2	Thrombospondin-4 isoform a OS=Sus scrofa OX=9823 PE=4 SV=1	71.754	21	22	11	961	105.7	4.67	46.24		12	1	5100.6	4605.2	6423.5	5953.2	1	4977.11	4761.17	6370.62	5955.3	0.790065	0.437348	300	1.05255	1.05255
Master Protein	Q6PKY6	Peptidoglycan-recognition protein OS=Sus scrofa OX=9823 PE=2 SV=1	2.796	6	1	1	194	21.1	8.59	2.08		1	0	59	45.2	43.5	41.7	1	57.5715	46.7309	43.1419	41.7147	1.22916	0.439447	301	1.05409	1.05308
Master Protein	A0A4X1UMV1	IGv domain-containing protein OS=Sus scrofa OX=9823 PE=4 SV=1	4.031	15	2	2	143	15.3	6.51	5.11		2	0	421.9	409.5	607.9	452.4	1	411.685	423.369	602.896	452.56	0.791179	0.440483	302	1.05308	1.05051
Master Protein	A0A4X1TZA2	Uncharacterized protein OS=Sus scrofa OX=9823 GN=RAB7A PE=4 SV=1	13.999	24	3	3	195	22.2	5.07	7.64	RAB7A	3	0	815.4	798	684.4	640.5	1	795.658	825.027	678.766	640.726	1.22826	0.440864	303	1.05051	1.05051
Master Protein	A0A480SLY1	Tropomyosin alpha-3 chain isoform Tpm3.3cy OS=Sus scrofa OX=9823 PE=3 SV=1	15.69	21	6	3	248	28.7	4.72	13.4		5	2	1358.8	1280.9	1683.7	1676.1	1	1325.9	1324.28	1669.84	1676.69	0.79192	0.44257	304	1.0511	1.05033
Master Protein	Q6R6M8	Fibrinogen gamma polypeptide (Fragment) OS=Sus scrofa OX=9823 PE=2 SV=1	72.456	90	91	1	94	10.5	4.67	247.73		6	0	1001.8	985.7	831.9	802.6	1	977.545	1019.08	825.052	802.884	1.22648	0.443701	305	1.05033	1.05033
Master Protein	A0A5G2QZY6	GTP-binding nuclear protein Ran OS=Sus scrofa OX=9823 GN=RAN PE=1 SV=1	26.439	24	11	5	222	25.1	7.9	28.51	RAN	5	0	3242.2	2963.1	2613.5	2488.5	1	3163.7	3063.46	2591.98	2489.38	1.22549	0.44528	306	1.05063	1.04783
Master Protein	A0A4X1U273	Vitellogenin domain-containing protein OS=Sus scrofa OX=9823 GN=APOB PE=4 SV=1	949.46	35	411	137	4562	515.6	7.06	1080.2	APOB	137	0	104727	98431.1	130446	127788	1	102192	101765	129372	127833	0.792973	0.445544	307	1.04783	1.04783
Master Protein	A0A4X1T4K3	C-X-C motif chemokine OS=Sus scrofa OX=9823 PE=3 SV=1	16.478	35	5	3	122	13	9.79	12.41		3	0	1691	1569.9	2083.3	2055.8	1	1650.06	1623.07	2066.15	2056.53	0.793933	0.448265	308	1.0508	1.04754
Master Protein	A0A5K1VDV6	Actin related protein 2/3 complex subunit 4 OS=Sus scrofa OX=9823 GN=ARPC4 PE=1 SV=1	15.478	29	6	4	207	24.1	9.03	12.33	ARPC4	4	0	1923.6	1728.5	1518.4	1488.1	1	1877.03	1787.04	1505.9	1488.63	1.22359	0.448325	309	1.04754	1.04647
Master Protein	Q69DL0	Complement C1q subcomponent subunit A OS=Sus scrofa OX=9823 GN=C1QA PE=2 SV=1	90.603	34	45	6	247	26.5	9.35	143.04	C1QA	6	0	6748.5	6147	8305.1	8051.8	1	6585.11	6355.19	8236.73	8054.65	0.794304	0.449316	310	1.04647	1.04647
Master Protein	A0A480PK93	EH domain-containing protein 3 OS=Sus scrofa OX=9823 PE=3 SV=1	17.329	7	5	2	535	61	6.65	14.53		4	2	1302.1	1265.1	1136.6	982.4	1	1270.57	1307.95	1127.24	982.747	1.22205	0.450796	311	1.04654	1.04654
Master Protein	A0A4X1SYX3	GLOBIN domain-containing protein OS=Sus scrofa OX=9823 GN=LOC100515788 PE=3 SV=1	142.232	51	161	1	144	15.6	8.19	492.54	LOC100515788	7	0	1755.6	1556.1	1310.5	1425.6	1	1713.1	1608.8	1299.71	1426.1	1.21868	0.456265	312	1.05584	1.05584
Master Protein	A0A4X1VTP8	Prothrombin OS=Sus scrofa OX=9823 GN=F2 PE=3 SV=1	324.445	53	186	2	623	70	5.77	501.51	F2	27	38	49055.1	45486.9	59845.8	59608.3	1	47867.4	47027.5	59353.1	59629.4	0.797554	0.458571	313	1.05779	1.05779
Master Protein	F1S6Q3	Cartilage intermediate layer protein 2 OS=Sus scrofa OX=9823 GN=CILP2 PE=4 SV=2	2.049	1	2	1	1163	127	8.27	4.76	CILP2	1	0	512.8	475.4	666.3	581.4	1	500.385	491.501	660.815	581.605	0.79835	0.460848	314	1.05966	1.05705
Master Protein	A0A4X1VYT5	Ferritin OS=Sus scrofa OX=9823 PE=3 SV=1	25.247	28	8	5	285	32	6.74	16.5		5	0	2144.6	2194.9	1818.8	1783.6	1	2092.68	2269.24	1803.83	1784.23	1.21568	0.46118	315	1.05705	1.05618
Master Protein	A0A4X1TK99	Ig-like domain-containing protein OS=Sus scrofa OX=9823 PE=4 SV=1	108.684	65	153	3	126	13.4	4.93	562.45		5	1	3141.3	2934.6	3973.4	3693.1	1	3065.25	3033.99	3940.69	3694.41	0.798842	0.46226	316	1.05618	1.0531
Master Protein	A0A4X1UUS0	Retinol-binding protein OS=Sus scrofa OX=9823 GN=RBP4 PE=3 SV=1	83.156	45	36	8	231	25.7	7.36	97.79	RBP4	8	0	11102.5	9493.7	13552.3	12402.2	1	10833.7	9815.24	13440.7	12406.6	0.798881	0.462372	317	1.0531	1.0531
Master Protein	A0A287AYJ2	Annexin OS=Sus scrofa OX=9823 GN=ANXA4 PE=3 SV=1	2.326	3	1	1	321	36.1	5.87	2.33	ANXA4	1	0	323.5	315	277.1	253.5	1	315.668	325.669	274.819	253.59	1.21371	0.464413	318	1.05442	1.05442
Master Protein	Q9MZG4	Peroxisome proliferator activated receptor beta (Fragment) OS=Sus scrofa OX=9823 GN=PPARbeta PE=2 SV=1	2.079	2	5	1	441	49.8	7.71	4.55	PPARbeta	1	0	1085.4	1797.1	1471.4	946.1	1	1059.12	1857.97	1459.29	946.434	1.21256	0.466318	319	1.05543	1.05543
Master Protein	A0A4X1T9H2	Collagen type VI alpha 3 chain OS=Sus scrofa OX=9823 GN=COL6A3 PE=4 SV=1	3.493	1	1	1	2139	231.6	6.28	0	COL6A3	1	0	355	286.9	434.5	371.9	1	346.405	296.617	430.923	372.031	0.80082	0.467942	320	1.05579	1.05557
Master Protein	I3LJR6	S-adenosylmethionine synthase OS=Sus scrofa OX=9823 GN=MAT2A PE=1 SV=2	2.098	2	1	1	366	40.5	7.08	0	MAT2A	1	0	118.6	75.9	119.8	123.5	1	115.729	78.4706	118.814	123.544	0.801293	0.469303	321	1.05557	1.05337
Master Protein	A0A287B2M4	Golgi membrane protein 1 OS=Sus scrofa OX=9823 GN=GOLM1 PE=1 SV=1	12.789	12	4	4	370	41.7	4.93	11.01	GOLM1	4	0	1271.3	1120.8	1528.4	1477.3	1	1240.52	1158.76	1515.82	1477.82	0.801459	0.469784	322	1.05337	1.05337
Master Protein	A0A287AQS1	L-lactate dehydrogenase B chain OS=Sus scrofa OX=9823 GN=LDHB PE=3 SV=2	28.081	18	11	5	300	33.1	7.62	30.56	LDHB	5	0	3546.9	3246.8	2824.7	2839.5	1	3461.03	3356.77	2801.45	2840.5	1.20841	0.473238	323	1.05783	1.05783
Master Protein	F1REZ4	Chromosome 16 open reading frame 78 OS=Sus scrofa OX=9823 GN=C16orf78 PE=4 SV=4	2.673	4	3	1	312	36	10.02	5.53	C16orf78	1	0	539.2	440.8	592.1	633.7	1	526.145	455.729	587.226	633.924	0.804058	0.477296	324	1.0636	1.06124
Master Protein	A0A287BQ72	Transaldolase OS=Sus scrofa OX=9823 GN=TALDO1 PE=1 SV=1	6.811	3	2	1	392	43	8.62	2.96	TALDO1	1	0	530.6	500	463.7	398.1	1	517.754	516.934	459.883	398.241	1.20576	0.477704	325	1.06124	1.06008
Master Protein	A0A286ZT99	Inter-alpha-trypsin inhibitor heavy chain H4 OS=Sus scrofa OX=9823 GN=ITIH4 PE=1 SV=2	743.522	59	644	1	976	107.5	6.61	1872.47	ITIH4	46	2	3649.1	3077	2947.8	2669.6	1	3560.75	3181.21	2923.53	2670.54	1.2052	0.478649	326	1.06008	1.05934
Master Protein	A0A4X1UYL6	Proteasome subunit beta OS=Sus scrofa OX=9823 GN=PSMB6 PE=3 SV=1	1.529	5	1	1	241	25.7	5.12	0	PSMB6	1	0	200.4	169.8	154	155.3	1	195.548	175.551	152.732	155.355	1.20453	0.479785	327	1.05934	1.057
Master Protein	A0A2Z2YPW6	von Willebrand factor OS=Sus scrofa OX=9823 GN=VWF PE=2 SV=1	443.032	27	138	52	2807	307.8	5.57	392.93	VWF	52	0	33210.6	30444.5	40778.9	38894.4	1	32406.5	31475.6	40443.2	38908.1	0.805055	0.480188	328	1.057	1.05681
Master Protein	A0A480UVS8	Vimentin OS=Sus scrofa OX=9823 PE=3 SV=1	3.068	2	1	1	422	48.7	5.24	0		1	0	236.2	219.4	191.3	190.2	1	230.481	226.831	189.725	190.267	1.20348	0.481565	329	1.05681	1.05674
Master Protein	A0A287BPP0	Ig-like domain-containing protein OS=Sus scrofa OX=9823 PE=4 SV=2	27.616	13	26	1	120	12.8	7.2	68.26		1	0	5901.6	5580	5000.3	4624.6	1	5758.72	5768.99	4959.14	4626.23	1.20264	0.482998	330	1.05674	1.05482
Master Protein	A0A287BK36	Transgelin OS=Sus scrofa OX=9823 GN=TAGLN2 PE=1 SV=1	20.679	27	5	4	210	23.5	8.25	15.49	TAGLN2	4	0	936.7	748.4	1061.2	1040.6	1	914.021	773.747	1052.46	1040.97	0.806221	0.483581	331	1.05482	1.05482
Master Protein	A0A4X1TQP5	Glutathione peroxidase OS=Sus scrofa OX=9823 GN=GPX3 PE=3 SV=1	38.498	50	24	9	207	23.5	8.12	69.26	GPX3	9	0	6256.3	5901.4	5247.9	4955.3	1	6104.83	6101.27	5204.7	4957.05	1.20118	0.48548	332	1.05577	1.05321
Master Protein	A0A287AEM2	40S ribosomal protein S5 OS=Sus scrofa OX=9823 GN=RPS5 PE=1 SV=1	1.582	3	2	1	229	25.3	9.63	0	RPS5	1	0	75.9	58.2	55.1	57.1	1	74.0624	60.1712	54.6464	57.1202	1.20102	0.485761	333	1.05321	1.05119
Master Protein	P09571	Serotransferrin OS=Sus scrofa OX=9823 GN=TF PE=1 SV=2	1368.19	84	1736	58	696	76.9	7.14	5325.89	TF	63	7	397696	376097	478912	487384	1	388067	388835	474969	487556	0.807149	0.486286	334	1.05119	1.05119
Master Protein	A0A4X1VWX4	Uncharacterized protein OS=Sus scrofa OX=9823 GN=APOC4 PE=4 SV=1	7.739	9	2	1	126	14.3	8.03	5.3	APOC4	1	0	305.1	216.7	340.9	307.6	1	297.713	224.039	338.094	307.709	0.807914	0.488518	335	1.05287	1.05137
Master Protein	A0A4X1SKZ9	VWFA domain-containing protein OS=Sus scrofa OX=9823 GN=CACNA2D1 PE=4 SV=1	5.128	2	2	2	1084	122.3	5.2	5.45	CACNA2D1	2	0	534.3	455.9	641.2	592.2	1	521.364	471.341	635.921	592.409	0.808174	0.489279	336	1.05137	1.05137
Master Protein	A0A5G2REN1	Pentaxin OS=Sus scrofa OX=9823 GN=CRP PE=1 SV=1	16.49	25	2	2	221	24.7	6.39	10.86	CRP	2	0	267.1	244.8	222.9	208	1	260.633	253.091	221.065	208.074	1.19711	0.492488	337	1.05512	1.05225
Master Protein	A0A4X1VVX7	Adenylyl cyclase-associated protein OS=Sus scrofa OX=9823 GN=CAP1 PE=3 SV=1	23.507	11	5	4	475	51.4	7.28	14.62	CAP1	4	0	1552.9	1363.6	1792.2	1836.2	1	1515.3	1409.78	1777.45	1836.85	0.80931	0.492604	338	1.05225	1.05225
Master Protein	A0A287B5W2	Trypsinogen isoform X1 OS=Sus scrofa OX=9823 GN=LOC100302368 PE=3 SV=1	55.114	24	104	4	246	25.9	7.18	203.47	LOC100302368	4	0	19975.9	19897.9	25365.9	24284.8	1	19492.3	20571.8	25157.1	24293.4	0.810186	0.495173	339	1.05462	1.05153
Master Protein	A0A5G2QJ52	CRK proto-oncogene, adaptor protein OS=Sus scrofa OX=9823 GN=CRK PE=1 SV=1	9.711	8	7	1	266	30.5	6.43	20.86	CRK	2	0	65.8	66.7	53	58.8	1	64.2069	68.959	52.5637	58.8208	1.19555	0.495181	340	1.05153	1.0487
Master Protein	A0A5G2Q8I9	Alpha-2-macroglobulin OS=Sus scrofa OX=9823 GN=A2M PE=1 SV=1	2382.66	69	3128	4	1478	163.9	6.11	9750.39	A2M	81	171	799653	770144	660863	663071	1	780292	796228	655423	663306	1.19549	0.495298	341	1.0487	1.0487
Master Protein	A0A4X1WCU9	Tubulin alpha chain OS=Sus scrofa OX=9823 GN=TUBA1B PE=3 SV=1	79.814	37	28	1	416	46.3	5.08	85.45	TUBA1B	10	12	8281.8	8072.4	7124.8	6703.3	1	8081.29	8345.8	7066.15	6705.67	1.19281	0.49997	342	1.05549	1.05257
Master Protein	A0A480W9F9	Plasma protease C1 inhibitor OS=Sus scrofa OX=9823 PE=3 SV=1	93.767	26	59	1	472	52.1	7.03	182.46		13	0	4248.8	3825.3	3691.3	3129.6	1	4145.93	3954.86	3660.91	3130.71	1.19276	0.500043	343	1.05257	1.05257
Master Protein	A0A4X1UIR2	Uncharacterized protein OS=Sus scrofa OX=9823 GN=SGSH PE=4 SV=1	4.717	4	2	2	505	57.1	6.71	4.15	SGSH	2	0	356.7	326	299.4	277.8	1	348.064	337.041	296.935	277.898	1.19183	0.501673	344	1.05293	1.05092
Master Protein	F1RVC9	Heterogeneous nuclear ribonucleoprotein D OS=Sus scrofa OX=9823 GN=HNRNPD PE=1 SV=2	1.827	3	1	1	355	38.3	7.81	2.22	HNRNPD	1	0	180.3	210.6	255.9	230.6	1	175.935	217.733	253.793	230.681	0.812565	0.502171	345	1.05092	1.04992
Master Protein	A0A4X1TMH0	Clusterin OS=Sus scrofa OX=9823 PE=3 SV=1	165.488	38	111	1	410	47.2	6.24	312.15		11	0	594.7	603.9	756.6	731.3	1	580.302	624.353	750.371	731.558	0.812896	0.503147	346	1.04992	1.04702
Master Protein	A0A4X1VPB7	Inter-alpha-trypsin inhibitor heavy chain H4 OS=Sus scrofa OX=9823 GN=ITIH4 PE=4 SV=1	766.61	65	689	1	911	100.6	6.81	2006.47	ITIH4	47	0	1926.3	1770.6	1615.7	1512.4	1	1879.66	1830.57	1602.4	1512.93	1.19096	0.50321	347	1.04702	1.04702
Master Protein	F2X352	Mannose-binding lectin A (Fragment) OS=Sus scrofa OX=9823 GN=MBL1 PE=2 SV=1	14.14	12	4	3	248	26.4	5.74	9.12	MBL1	3	0	1082.1	922.2	1253.2	1226.8	1	1055.9	953.434	1242.88	1227.23	0.813457	0.504803	348	1.04732	1.04732
Master Protein	A0A4X1V3Y9	Peptidylprolyl isomerase OS=Sus scrofa OX=9823 GN=FKBP15 PE=4 SV=1	1.911	1	3	1	1133	124.1	5.5	6.43	FKBP15	1	0	1176.8	1792.6	2306.8	1397.9	1	1148.31	1853.31	2287.81	1398.39	0.814285	0.50725	349	1.04938	1.04646
Master Protein	F1RGS0	Thrombospondin 3 OS=Sus scrofa OX=9823 GN=THBS3 PE=4 SV=3	4.537	1	3	1	947	103.2	4.65	8.64	THBS3	1	0	1293.4	1041.1	1372.5	1510	1	1262.09	1076.36	1361.2	1510.53	0.814297	0.507286	350	1.04646	1.04517
Master Protein	A0A5G2R192	Integrin subunit alpha 10 OS=Sus scrofa OX=9823 GN=ITGA10 PE=1 SV=1	2.391	1	4	1	1239	135.4	7.34	9.59	ITGA10	1	0	1407.8	1256.3	1646.6	1647.3	1	1373.72	1298.85	1633.04	1647.88	0.814576	0.508111	351	1.04517	1.04447
Master Protein	F1SGS9	Catalase OS=Sus scrofa OX=9823 GN=CAT PE=1 SV=3	126.726	40	39	17	550	62.5	6.81	115.39	CAT	17	0	10572.1	9243.2	8594.3	8207.4	1	10316.1	9556.26	8523.55	8210.3	1.18756	0.509217	352	1.04447	1.04325
Master Protein	A0A4X1U043	Fibrillar collagen NC1 domain-containing protein OS=Sus scrofa OX=9823 GN=COL1A2 PE=4 SV=1	12.922	2	3	2	1366	129.1	9.07	10.33	COL1A2	2	0	856.2	797.8	1030.2	1014.5	1	835.47	824.821	1021.72	1014.86	0.815236	0.510063	353	1.04325	1.04046
Master Protein	A0A480KT94	Platelet glycoprotein 4 isoform X1 OS=Sus scrofa OX=9823 PE=3 SV=1	3.351	3	1	1	472	52.8	7.96	2.06		1	0	325	297.8	297	231.9	1	317.131	307.886	294.555	231.982	1.18703	0.510144	354	1.04046	1.04043
Master Protein	A0A4X1U9T5	Ig-like domain-containing protein OS=Sus scrofa OX=9823 PE=3 SV=1	67.03	25	26	9	319	35.7	6.13	72.27		9	0	6793.6	6181	8050.7	7973	1	6629.12	6390.34	7984.42	7975.82	0.815743	0.511568	355	1.04043	1.03807
Master Protein	A0A481B8E9	Protein disulfide-isomerase OS=Sus scrofa OX=9823 PE=3 SV=1	3.301	2	1	1	440	49.4	6.29	1.99		1	0	366.9	398.4	338.6	313.2	1	358.017	411.893	335.813	313.311	1.18608	0.511848	356	1.03807	1.03602
Master Protein	A0A4X1UI30	Procollagen-lysine,2-oxoglutarate 5-dioxygenase 3 OS=Sus scrofa OX=9823 PE=4 SV=1	5.093	3	2	2	740	84.6	6.38	2.97		2	0	157.8	120.1	180.1	162.2	1	153.979	124.168	178.617	162.257	0.815981	0.512271	357	1.03602	1.0347
Master Protein	A0A4X1W4W4	Ig-like domain-containing protein OS=Sus scrofa OX=9823 PE=4 SV=1	308.615	62	438	1	215	23.7	8.06	1588.7		9	0	3851.4	3875.8	3728.8	2851.6	1	3758.15	4007.07	3698.1	2852.61	1.1854	0.513053	358	1.0347	1.03451
Master Protein	A0A4X1TVS3	Uncharacterized protein OS=Sus scrofa OX=9823 GN=CNIH2 PE=4 SV=1	15.281	16	4	3	329	36.3	9.31	9.84	CNIH2	3	0	1282.5	1207.3	1017	1101	1	1251.45	1248.19	1008.63	1101.39	1.18465	0.514388	359	1.03451	1.03177
Master Protein	A0A480NXF6	Pantetheinase OS=Sus scrofa OX=9823 PE=4 SV=1	23.175	10	9	4	501	56.3	6.34	26.87		4	0	1955.7	1717.5	2251.5	2277	1	1908.35	1775.67	2232.96	2277.8	0.816717	0.514456	360	1.03177	1.03001
Master Protein	A0A5G2QM19	Peptidase D OS=Sus scrofa OX=9823 GN=PEPD PE=1 SV=1	15.354	13	6	5	526	58.4	6.37	15.12	PEPD	5	0	1287.4	1320.6	1862.8	1361.2	1	1256.23	1365.33	1847.46	1361.68	0.816902	0.515007	361	1.03001	1.03001
Master Protein	A0A5G2R2Y1	Proteasome subunit alpha type OS=Sus scrofa OX=9823 GN=PSMA3 PE=1 SV=1	5.417	8	4	2	233	26	5.2	9.41	PSMA3	2	0	1074.3	1051.4	1427.7	1193.9	1	1048.29	1087.01	1415.95	1194.32	0.818038	0.518387	362	1.03391	1.03391
Master Protein	A0A4X1SSS9	Uncharacterized protein OS=Sus scrofa OX=9823 GN=APOH PE=4 SV=1	195.274	59	136	3	345	38.3	8.06	412.72	APOH	17	21	33411.9	31569	40074.1	39931.7	1	32603	32638.2	39744.2	39945.8	0.818687	0.520319	363	1.0349	1.0349
Master Protein	A0A4X1UKT5	Uncharacterized protein OS=Sus scrofa OX=9823 GN=IQGAP1 PE=4 SV=1	1.421	1	1	1	1661	189.8	6.64	0	IQGAP1	1	0	231.6	186.2	187.9	168.1	1	225.993	192.506	186.353	168.159	1.18049	0.521872	364	1.03514	1.03265
Master Protein	A0A4X1UYS0	SERPIN domain-containing protein OS=Sus scrofa OX=9823 GN=SERPIND1 PE=3 SV=1	137.401	48	85	16	495	55.8	6.99	205.78	SERPIND1	16	0	20969.5	20990.2	26337.9	25334.2	1	20461.8	21701.1	26121.1	25343.2	0.819266	0.522048	365	1.03265	1.03265
Master Protein	A0A480TYA2	Myosin-9 isoform X1 OS=Sus scrofa OX=9823 PE=3 SV=1	177.805	19	46	25	1960	226.3	5.6	130.84		27	2	13480.2	12976.1	11976.5	10685.1	1	13153.8	13415.6	11877.9	10688.9	1.17737	0.527542	366	1.04067	1.03892
Master Protein	A0A4X1U8S7	Integrator complex subunit 4 OS=Sus scrofa OX=9823 GN=INTS4 PE=4 SV=1	2.878	1	1	1	963	108.1	6.47	1.91	INTS4	1	0	262	231.6	417	189.2	1	255.657	239.444	413.567	189.267	0.821289	0.528092	367	1.03892	1.03892
Master Protein	F1RZN7	Uncharacterized protein OS=Sus scrofa OX=9823 GN=KLKB1 PE=1 SV=3	172.427	47	82	1	643	72.1	7.97	199.76	KLKB1	25	25	18635.3	17358.7	22495.5	21628.6	1	18184.1	17946.6	22310.3	21636.2	0.822152	0.530678	368	1.04117	1.03844
Master Protein	F1S7N8	YJU2 splicing factor homolog OS=Sus scrofa OX=9823 GN=YJU2 PE=4 SV=4	1.399	4	1	1	292	34.3	7.3	1.88	YJU2	1	0	205.5	200.1	250.9	246.6	1	200.525	206.877	248.835	246.687	0.822167	0.530725	369	1.03844	1.03716
Master Protein	A0A481BCM9	Apolipoprotein A-II preproprotein OS=Sus scrofa OX=9823 GN=APOA2 PE=1 SV=1	13.667	19	13	2	100	11.1	7.94	39.15	APOA2	2	0	3805.5	3231	4409.4	4202.2	1	3713.36	3340.43	4373.1	4203.68	0.822429	0.531509	370	1.03716	1.0349
Master Protein	A0A4X1UDU8	CLCA domain-containing protein OS=Sus scrofa OX=9823 PE=4 SV=1	1.568	7	1	1	165	18.5	5.36	2.24		1	0	164.9	122.1	200.6	150.1	1	160.908	126.235	198.949	150.153	0.82252	0.531782	371	1.0349	1.0349
Master Protein	A0A4X1TAV6	Complement factor properdin OS=Sus scrofa OX=9823 GN=CFP PE=4 SV=1	68.25	21	34	6	494	53.8	7.78	83.94	CFP	6	0	6289.6	5292.1	7428.5	6727.5	1	6137.32	5471.34	7367.35	6729.88	0.823471	0.534639	372	1.03766	1.03534
Master Protein	A0A480UWI6	Plasma protease C1 inhibitor OS=Sus scrofa OX=9823 PE=3 SV=1	93.348	25	57	1	493	54.7	7.25	183.6		13	13	19458.6	18598.1	16648.6	16051.9	1	18987.5	19228	16511.5	16057.6	1.17337	0.534876	373	1.03534	1.03296
Master Protein	A0A4X1V4A6	Matrix Gla protein OS=Sus scrofa OX=9823 PE=3 SV=1	4.217	9	1	1	127	14.9	8.78	2.42		1	0	160.8	134.5	131.9	121.4	1	156.907	139.055	130.814	121.443	1.17326	0.535077	374	1.03296	1.03064
Master Protein	A0A4X1U215	ATP-dependent (S)-NAD(P)H-hydrate dehydratase OS=Sus scrofa OX=9823 GN=NAXD PE=3 SV=1	11.795	9	5	2	331	34.7	8.65	10.81	NAXD	2	0	863.3	703.8	1011.4	902.7	1	842.399	727.637	1003.07	903.019	0.823693	0.535305	375	1.03064	1.03044
Master Protein	A0A4X1T1D8	Uncharacterized protein OS=Sus scrofa OX=9823 GN=CP PE=3 SV=1	841.635	58	510	57	1065	121.8	6.11	1452.69	CP	57	0	145228	135371	122036	119171	1	141711	139956	121032	119213	1.17242	0.536626	376	1.03044	1.03044
Master Protein	B9UJD6	C1q and tumor necrosis factor related protein 3 isoform b OS=Sus scrofa OX=9823 GN=C1QTNF3 PE=1 SV=1	2.033	3	1	1	319	34.8	7.18	0	C1QTNF3	1	0	76.3	64.5	89.2	82.6	1	74.4527	66.6845	88.4657	82.6292	0.824906	0.538956	377	1.03217	1.03217
Master Protein	A0A4X1TH97	Uncharacterized protein OS=Sus scrofa OX=9823 GN=GRN PE=4 SV=1	3.408	3	5	2	574	62.3	7.78	1.98	GRN	2	0	420	308.5	481.9	404.1	1	409.831	318.949	477.933	404.243	0.826117	0.542604	378	1.0364	1.0342
Master Protein	A0A480XST5	Maltase-glucoamylase, intestinal OS=Sus scrofa OX=9823 PE=4 SV=1	429.66	34	205	50	1826	206.8	5.19	584.08		50	0	62724.5	56913.5	52248.4	50852.2	1	61205.9	58841.1	51818.3	50870.2	1.16904	0.542886	379	1.0342	1.0342
Master Protein	P82460	Thioredoxin OS=Sus scrofa OX=9823 GN=TXN PE=1 SV=3	16.476	21	8	2	105	11.8	5.03	11.71	TXN	2	0	2286.7	2310.8	2956.8	2654.3	1	2231.34	2389.06	2932.46	2655.24	0.826888	0.544934	380	1.03537	1.03385
Master Protein	A0A4X1SG15	SERPIN domain-containing protein OS=Sus scrofa OX=9823 PE=3 SV=1	237.552	47	242	3	418	47	6.47	671.92		19	24	68222	63903.4	57106.5	56941.7	1	66570.3	66067.7	56636.4	56961.8	1.16761	0.545562	381	1.03385	1.03385
Master Protein	A0A4X1W295	Uncharacterized protein OS=Sus scrofa OX=9823 GN=APOC2 PE=4 SV=1	21.482	23	9	3	101	11.1	5.08	23.95	APOC2	3	0	2918.8	2685.8	3367.1	3455.4	1	2848.13	2776.76	3339.38	3456.62	0.827677	0.54732	382	1.03446	1.03277
Master Protein	A0A5G2RD43	Amine oxidase OS=Sus scrofa OX=9823 GN=LOC110256000 PE=3 SV=1	305.252	47	182	22	739	81.6	6.11	593.25	LOC110256000	22	0	40076.7	37766.6	47418.8	47358.1	1	39106.4	39045.7	47028.4	47374.8	0.827854	0.547854	383	1.03277	1.03247
Master Protein	B5APV0	Actin-related protein 2/3 complex subunit 5 OS=Sus scrofa OX=9823 GN=ARPC5 PE=1 SV=1	4.052	21	3	2	151	16.3	5.67	6.92	ARPC5	2	0	909.9	715.2	1015.1	957.6	1	887.87	739.423	1006.74	957.938	0.828273	0.549123	384	1.03247	1.03237
Master Protein	B5APU6	Actin-related protein 2/3 complex subunit OS=Sus scrofa OX=9823 GN=ARPC1B PE=1 SV=1	17.982	6	7	2	372	40.9	8.25	21.82	ARPC1B	2	0	2579.9	2363	3433.9	2579.1	1	2517.44	2443.03	3405.63	2580.01	0.828728	0.5505	385	1.03237	1.03237
Master Protein	A0A5G2R293	60S ribosomal protein L7a OS=Sus scrofa OX=9823 GN=RPL7A PE=4 SV=1	4.46	3	1	1	334	37.2	10.46	3.52	RPL7A	1	0	241.8	188.9	297.4	225	1	235.946	195.298	294.952	225.08	0.829265	0.552127	386	1.03273	1.03206
Master Protein	A0A4X1UKC9	Uncharacterized protein OS=Sus scrofa OX=9823 GN=C4BPA PE=4 SV=1	314.699	62	226	6	613	68.9	7.01	597.09	C4BPA	30	39	65087.2	62764.3	55608.6	55183.5	1	63511.4	64890	55150.8	55203	1.16354	0.553198	387	1.03206	1.03114
Master Protein	A0A480YL70	Receptor-type tyrosine-protein phosphatase C isoform 2 OS=Sus scrofa OX=9823 PE=4 SV=1	9.773	3	4	3	1162	131.8	6.21	11.46		3	0	518.8	498.3	640.9	594.9	1	506.239	515.177	635.624	595.11	0.829924	0.554128	388	1.03114	1.02908
Master Protein	A0A5G2QBJ9	Apolipoprotein F OS=Sus scrofa OX=9823 GN=APOF PE=1 SV=1	4.633	7	3	2	322	35.1	6.86	4.8	APOF	2	0	967.8	1008.4	1241.1	1162.5	1	944.369	1042.55	1230.88	1162.91	0.830031	0.55445	389	1.02908	1.02709
Master Protein	A0A5K1TWC1	Apolipoprotein D OS=Sus scrofa OX=9823 GN=APOD PE=1 SV=1	26.598	23	13	4	228	25.7	5.01	37.39	APOD	4	0	3336.6	3151.1	3971.3	3906.4	1	3255.82	3257.82	3938.61	3907.78	0.830145	0.554798	390	1.02709	1.02709
Master Protein	A0A075B7I6	Ig-like domain-containing protein OS=Sus scrofa OX=9823 PE=4 SV=3	38.866	68	42	5	95	10.3	4.77	96.84		5	0	11981.4	9399.3	9409.6	9107.9	1	11691.3	9717.64	9332.14	9111.12	1.1608	0.558394	391	1.0311	1.0311
Master Protein	A0A480LG53	14-3-3 protein beta/alpha (Fragment) OS=Sus scrofa OX=9823 PE=3 SV=1	15.486	14	10	2	307	35.1	7.87	26.43		4	0	876.3	719	688.4	695.8	1	855.084	743.352	682.733	696.046	1.15931	0.561231	392	1.0337	1.03165
Master Protein	A0A286ZIC1	Gelsolin OS=Sus scrofa OX=9823 GN=GSN PE=4 SV=1	302.496	53	169	2	731	80.7	5.85	480.95	GSN	24	0	334.5	311.1	410.7	371.1	1	326.401	321.637	407.319	371.231	0.832365	0.561549	393	1.03165	1.03088
Master Protein	A0A4X1TWX8	PKS_ER domain-containing protein OS=Sus scrofa OX=9823 GN=VAT1 PE=4 SV=1	16.877	11	6	4	399	42.6	6.19	13.32	VAT1	4	0	1714.5	1557.5	1508.4	1337.3	1	1672.99	1610.25	1495.98	1337.77	1.15862	0.562557	394	1.03088	1.03088
Master Protein	A0A5G2R4C4	Phosphoglycerate kinase OS=Sus scrofa OX=9823 GN=PGK1 PE=1 SV=1	34.662	25	9	6	398	42.4	7.33	29.77	PGK1	6	0	2288.2	2264.7	2050.9	1918.1	1	2232.8	2341.4	2034.02	1918.78	1.15721	0.56526	395	1.03321	1.03321
Master Protein	L8B0S7	IgG heavy chain OS=Sus scrofa OX=9823 GN=IGHG PE=2 SV=1	543.07	53	800	1	480	52.8	7.99	2658.19	IGHG	16	0	922.3	913.2	1244.1	976.6	1	899.97	944.129	1233.86	976.945	0.834131	0.566933	396	1.03365	1.03237
Master Protein	A0A5K1U8P1	Clathrin heavy chain OS=Sus scrofa OX=9823 GN=CLTC PE=1 SV=1	29.56	5	6	5	1681	192.6	5.77	19.87	CLTC	5	0	1698.2	1583.5	1472.4	1389	1	1657.08	1637.13	1460.28	1389.49	1.15596	0.56766	397	1.03237	1.03033
Master Protein	L8AXL3	IgG heavy chain OS=Sus scrofa OX=9823 GN=IGHG PE=2 SV=1	568.899	52	783	1	466	50.8	8.29	2567.78	IGHG	16	0	3071.5	2882.2	3453.8	3735.9	1	2997.14	2979.82	3425.37	3737.22	0.834468	0.567964	398	1.03033	1.03033
Master Protein	A0A4X1U6E7	SERPIN domain-containing protein OS=Sus scrofa OX=9823 GN=SERPINF2 PE=3 SV=1	146.236	26	72	11	550	61.1	6.25	213.56	SERPINF2	11	0	20683.8	20279.8	25309.4	24163.5	1	20183	20966.7	25101	24172	0.835135	0.570002	399	1.03143	1.0301
Master Protein	I3LEC2	Poly(rC) binding protein 1 OS=Sus scrofa OX=9823 GN=PCBP1 PE=1 SV=1	6.388	8	2	2	356	37.5	7.09	6.42	PCBP1	2	0	449.5	354.8	388.1	312.7	1	438.617	366.817	384.905	312.811	1.15439	0.570692	400	1.0301	1.02754
Master Protein	A0A4X1T2W4	Complement C9 OS=Sus scrofa OX=9823 PE=4 SV=1	101.466	33	53	15	573	65.2	6.34	126.79		15	0	15505.8	14637.9	13451.8	12871	1	15130.4	15133.7	13341.1	12875.5	1.15438	0.570696	401	1.02754	1.02622
Master Protein	A0A4X1TJP8	Uncharacterized protein OS=Sus scrofa OX=9823 GN=LBP PE=4 SV=1	10.662	9	6	4	481	53.1	6.76	14.95	LBP	4	0	2255.8	2308.7	2074	1918.1	1	2201.18	2386.89	2056.93	1918.78	1.15403	0.571384	402	1.02622	1.02622
Master Protein	A0A4X1VPQ2	Inter-alpha-trypsin inhibitor heavy chain H1 OS=Sus scrofa OX=9823 GN=ITIH1 PE=4 SV=1	484.139	41	247	29	902	100	7.36	778.99	ITIH1	29	0	57234.8	52799.7	66366.1	66102.1	1	55849.1	54588	65819.8	66125.5	0.836992	0.575686	403	1.03138	1.02984
Master Protein	A0A480VEA4	60S acidic ribosomal protein P2 (Fragment) OS=Sus scrofa OX=9823 PE=3 SV=1	20.706	31	4	3	194	20	8.1	15.02		3	0	766	599	596.1	595.5	1	747.454	619.287	591.193	595.71	1.15152	0.576254	404	1.02984	1.02984
Master Protein	A5A8V6	Heat shock 70kDa protein 1A OS=Sus scrofa OX=9823 GN=HSPA1A PE=3 SV=1	47.712	22	14	8	641	70.1	5.82	35.47	HSPA1A	10	0	3043.1	2640.9	2652.8	2324.4	1	2969.42	2730.34	2630.96	2325.22	1.15003	0.579154	405	1.03247	1.03013
Master Protein	A0A4X1SRU3	AAA domain-containing protein OS=Sus scrofa OX=9823 GN=PSMC4 PE=3 SV=1	1.998	3	1	1	418	47.3	5.21	2.72	PSMC4	1	0	357.4	321.3	301	293.5	1	348.747	332.182	298.522	293.604	1.14997	0.579268	406	1.03013	1.03013
Master Protein	P79385	Lactadherin OS=Sus scrofa OX=9823 GN=MFGE8 PE=1 SV=2	5.393	5	3	2	409	45.7	6.58	7.52	MFGE8	2	0	366.1	298	329.7	252.5	1	357.236	308.093	326.986	252.589	1.14796	0.583211	407	1.03459	1.03459
Master Protein	I3LQ22	Mitogen-activated protein kinase kinase 5 OS=Sus scrofa OX=9823 GN=MAP2K5 PE=3 SV=3	3.792	1	7	1	467	51.9	6.47	19.11	MAP2K5	1	0	1910.2	1770.4	2256.3	2159.7	1	1863.95	1830.36	2237.73	2160.46	0.839962	0.584809	408	1.03488	1.03488
Master Protein	L8AXL9	IgG heavy chain OS=Sus scrofa OX=9823 GN=IGHG PE=2 SV=1	408.578	54	700	3	472	51.4	8	2178.52	IGHG	16	0	2823.8	2763.3	2481.6	2440.6	1	2755.43	2856.89	2461.17	2441.46	1.14476	0.589526	409	1.04068	1.04068
Master Protein	A0SEH3	Complement component C8G OS=Sus scrofa OX=9823 PE=2 SV=1	96.659	60	44	11	202	22.3	9.52	122.53		11	0	11785.9	10981.5	13299.8	13947.6	1	11500.6	11353.4	13190.3	13952.5	0.841989	0.591053	410	1.04083	1.03984
Master Protein	P48819	Vitronectin OS=Sus scrofa OX=9823 GN=VTN PE=1 SV=1	150.972	44	108	16	459	52.5	5.83	254.27	VTN	16	0	23225.7	22051	27522.2	26669.3	1	22663.4	22797.8	27295.6	26678.7	0.842275	0.591933	411	1.03984	1.03984
Master Protein	A0A4X1SPS1	NAD(P)-bd_dom domain-containing protein OS=Sus scrofa OX=9823 GN=BLVRB PE=4 SV=1	3.545	10	2	2	206	22.2	6.86	4.2	BLVRB	2	0	708.5	647.5	584.9	610.6	1	691.346	669.43	580.085	610.816	1.14264	0.593715	412	1.04044	1.03891
Master Protein	F1S3I1	Angiopoietin like 6 OS=Sus scrofa OX=9823 GN=ANGPTL6 PE=4 SV=1	15.026	14	3	1	463	50.7	9.19	9.61	ANGPTL6	3	0	407.1	433	354.7	387.7	1	397.244	447.665	351.78	387.837	1.14236	0.594282	413	1.03891	1.03708
Master Protein	A0A4X1UQT0	Uncharacterized protein OS=Sus scrofa OX=9823 GN=DNAJA1 PE=3 SV=1	2.956	3	1	1	397	44.8	7.08	3.18	DNAJA1	1	0	398.4	327.9	332	307.8	1	388.754	339.006	329.267	307.909	1.14217	0.59467	414	1.03708	1.03531
Master Protein	A0A287AX82	Ig-like domain-containing protein OS=Sus scrofa OX=9823 PE=4 SV=1	29.781	23	19	1	147	15.7	9.11	61.08		2	0	1367.4	1203.7	1553	1517.2	1	1334.29	1244.47	1540.22	1517.74	0.843297	0.59509	415	1.03531	1.03531
Master Protein	A0A0B8S0A2	Chloride intracellular channel protein OS=Sus scrofa domesticus OX=9825 GN=CLIC1 PE=3 SV=1	12.656	17	6	3	241	27	5.27	22.71	CLIC1	3	0	1433.4	1213.5	1638.5	1518	1	1398.7	1254.6	1625.01	1518.54	0.844045	0.597402	416	1.03684	1.03438
Master Protein	A0A286ZY95	Fibronectin 1 OS=Sus scrofa OX=9823 GN=FN1 PE=1 SV=1	1336.82	53	921	0	2380	262.2	5.94	2667.44	FN1	86	150	205518	190342	238437	234186	1	200542	196789	236474	234268	0.844051	0.597421	417	1.03438	1.03389
Master Protein	A0A480YQZ5	Latent-transforming growth factor beta-binding protein 1 isoform LTBP-1L OS=Sus scrofa OX=9823 PE=4 SV=1	2.905	1	1	1	1637	178.6	5.77	3.15		1	0	281.8	242.9	371.1	254.9	1	274.977	251.127	368.045	254.99	0.844421	0.598566	418	1.03389	1.03153
Master Protein	A0A4X1UX31	cAMP-dependent protein kinase catalytic subunit beta OS=Sus scrofa OX=9823 GN=PRKACB PE=3 SV=1	3.491	3	1	1	355	41	8.62	2.35	PRKACB	1	0	335.6	280.4	294	249.8	1	327.475	289.897	291.58	249.888	1.14018	0.59863	419	1.03153	1.02964
Master Protein	A0A4X1TPK8	Ig-like domain-containing protein OS=Sus scrofa OX=9823 PE=4 SV=1	57.608	39	106	2	120	12.4	4.82	288.33		3	0	3440.6	3256.2	2972	2949.4	1	3357.3	3366.48	2947.53	2950.44	1.14002	0.598961	420	1.02964	1.02721
Master Protein	X5FB24	Proliferating cell nuclear antigen OS=Sus scrofa OX=9823 PE=2 SV=1	2.117	7	1	1	261	28.8	4.69	2.14		1	0	188.8	172.6	212.4	218.7	1	184.229	178.446	210.651	218.777	0.844552	0.598969	421	1.02721	1.02721
Master Protein	A0A287A8D7	Ig-like domain-containing protein OS=Sus scrofa OX=9823 GN=LOC100153139 PE=1 SV=2	6.671	4	2	1	269	30.7	7.24	4.51	LOC100153139	1	0	314.2	228.9	260.5	218.4	1	306.593	236.653	258.355	218.477	1.13928	0.600437	422	1.02729	1.02555
Master Protein	Q5XLD3	Creatine kinase M-type OS=Sus scrofa OX=9823 GN=CKM PE=2 SV=1	26.769	20	8	6	381	43	7.09	17.34	CKM	6	0	2101.3	1803.4	1725.1	1725.4	1	2050.43	1864.48	1710.9	1726.01	1.13908	0.600841	423	1.02555	1.02531
Master Protein	A0A4X1UFZ3	Uncharacterized protein OS=Sus scrofa OX=9823 GN=DDAH1 PE=4 SV=1	3.201	4	1	1	201	22.2	6.05	2.45	DDAH1	1	0	297.4	289.4	384.6	315.5	1	290.2	299.202	381.434	315.611	0.845571	0.602124	424	1.02531	1.02531
Master Protein	A0A5G2R2G9	Osteoclast-stimulating factor 1 OS=Sus scrofa OX=9823 GN=OSTF1 PE=1 SV=1	3.821	6	1	1	202	22	4.98	2.32	OSTF1	1	0	196.8	153.8	157.6	152.3	1	192.035	159.009	156.303	152.354	1.13733	0.604353	425	1.02669	1.02669
Master Protein	A0A4X1SDC4	IGv domain-containing protein OS=Sus scrofa OX=9823 GN=THY1 PE=4 SV=1	25.618	25	8	3	154	17.2	8.94	20.15	THY1	3	0	2242.1	2143.7	2007	1885.7	1	2187.82	2216.3	1990.48	1886.37	1.13601	0.607023	426	1.0288	1.02725
Master Protein	F1S0J3	C4b-binding protein beta chain isoform 1 OS=Sus scrofa OX=9823 GN=C4BPB PE=1 SV=1	74.408	32	27	7	257	29.1	5.34	84.23	C4BPB	7	0	7416.7	7519.4	6843.2	6427.8	1	7237.13	7774.07	6786.86	6430.07	1.13576	0.607531	427	1.02725	1.02715
Master Protein	A0A4X1UMF3	Uncharacterized protein OS=Sus scrofa OX=9823 GN=ACTC1 PE=3 SV=1	103.385	27	82	1	431	47.9	5.95	206.75	ACTC1	9	2	6958.6	6490.7	5933.5	6007.2	1	6790.12	6710.53	5884.65	6009.32	1.13508	0.60889	428	1.02715	1.02715
Master Protein	Q5XPL9	Cytosolic glutathione peroxidase (Fragment) OS=Sus scrofa OX=9823 PE=2 SV=1	1.996	11	1	1	85	9.6	5.05	2.06		1	0	336.4	306.7	336.6	235.1	1	328.255	317.088	333.829	235.183	1.13415	0.61079	429	1.02795	1.02681
Master Protein	A0A480HZK3	Fibulin-1 OS=Sus scrofa OX=9823 PE=3 SV=1	60.117	20	24	2	686	74.9	5.03	55.68		9	0	863.4	774.2	985.5	958.3	1	842.496	800.421	977.387	958.639	0.848603	0.611533	430	1.02681	1.02527
Master Protein	A0A288CFT0	Triosephosphate isomerase OS=Sus scrofa OX=9823 GN=TPI1 PE=1 SV=1	7.136	5	2	1	285	30.5	7.71	5.21	TPI1	1	0	568.1	486.9	477.4	459.5	1	554.346	503.391	473.47	459.662	1.13353	0.612036	431	1.02527	1.02295
Master Protein	A0A287AYJ8	Serpin family F member 1 OS=Sus scrofa OX=9823 GN=SERPINF1 PE=1 SV=1	121.209	40	50	13	433	47.6	7.12	150.49	SERPINF1	13	0	14655.1	12150.3	16353.2	15424	1	14300.3	12561.8	16218.6	15429.5	0.848776	0.612072	432	1.02295	1.02295
Master Protein	A0A480P4D2	Complement factor I isoform 1 preproprotein OS=Sus scrofa OX=9823 PE=3 SV=1	173.947	48	80	1	602	67.1	7.72	198.01		24	29	26419.1	24447.5	22514.3	22793	1	25779.5	25275.5	22329	22801.1	1.13129	0.616614	433	1.02816	1.02815
Master Protein	A0A4X1SQV7	Uncharacterized protein OS=Sus scrofa OX=9823 GN=MST1 PE=3 SV=1	15.82	8	4	4	727	81.6	7.77	9.06	MST1	4	0	719	635.3	842.7	760.8	1	701.592	656.817	835.763	761.069	0.85069	0.618027	434	1.02815	1.02747
Master Protein	A0A480LQK0	Leukotriene A(4) hydrolase OS=Sus scrofa OX=9823 PE=3 SV=1	17.787	8	4	3	598	67.6	6.39	15.59		3	0	941.1	789.1	808.6	732.3	1	918.315	815.826	801.943	732.559	1.1301	0.619042	435	1.02747	1.02747
Master Protein	A0A5K1V5T2	Uncharacterized protein OS=Sus scrofa OX=9823 GN=F11R PE=1 SV=1	5.719	5	2	1	302	32.4	7.62	3.42	F11R	1	0	694.6	482.9	547.7	498.9	1	677.783	499.255	543.191	499.076	1.12931	0.620671	436	1.02781	1.02652
Master Protein	L8B0S2	IgG heavy chain OS=Sus scrofa OX=9823 GN=IGHG PE=2 SV=1	358.508	47	584	6	469	51.5	6.92	2322.55	IGHG	14	5	35492.3	33523.5	30555.5	31060	1	34633	34658.9	30304	31071	1.12899	0.621312	437	1.02652	1.02652
Master Protein	A0A4X1SFT0	Uncharacterized protein OS=Sus scrofa OX=9823 GN=ECM1 PE=4 SV=1	62.974	24	27	10	559	62.7	7.18	55.49	ECM1	10	0	3945.3	3425	4681.7	4026.1	1	3849.78	3541	4643.16	4027.52	0.852388	0.623318	438	1.02748	1.02748
Master Protein	A0A287AJQ2	Phosphoglycerate mutase OS=Sus scrofa OX=9823 GN=PGAM1 PE=1 SV=1	9.667	15	3	3	254	28.8	7.18	6.78	PGAM1	3	0	634.2	491.6	706.3	619.5	1	618.845	508.25	700.485	619.719	0.853728	0.627503	439	1.03202	1.03149
Master Protein	A0A287AIG3	Beta-1,4-galactosyltransferase 1 OS=Sus scrofa OX=9823 GN=B4GALT1 PE=1 SV=1	2.067	2	1	1	366	40.3	7.18	2.01	B4GALT1	1	0	341.4	311.1	400	369.8	1	333.134	321.637	396.707	369.931	0.854081	0.628607	440	1.03149	1.03149
Master Protein	A0A286ZMU4	Ig-like domain-containing protein OS=Sus scrofa OX=9823 PE=4 SV=1	8.783	12	2	1	126	13.7	9.25	6		1	0	497.5	448	452.3	395.1	1	485.455	463.173	448.577	395.24	1.12421	0.631188	441	1.03337	1.03275
Master Protein	A0A4X1VKT5	Midasin OS=Sus scrofa OX=9823 GN=MDN1 PE=3 SV=1	1.724	0	1	1	5600	631	5.68	3.08	MDN1	1	0	258.2	237.1	301.9	281.7	1	251.949	245.13	299.415	281.8	0.855242	0.632238	442	1.03275	1.03174
Master Protein	A0A4X1TKY8	Cytoplasmic FMR1-interacting protein OS=Sus scrofa OX=9823 GN=CYFIP1 PE=3 SV=1	2.208	1	1	1	1251	144.8	6.95	0	CYFIP1	1	0	183.2	164.2	168.3	143.3	1	178.765	169.761	166.914	143.351	1.12332	0.633051	443	1.03174	1.03174
Master Protein	A0A4X1TX96	Neural EGFL like 2 OS=Sus scrofa OX=9823 GN=NELL2 PE=4 SV=1	25.611	10	8	5	791	88.2	6.11	18.43	NELL2	5	0	2255	1885.9	2545.8	2322.2	1	2200.4	1949.77	2524.84	2323.02	0.856084	0.634872	444	1.03238	1.03238
Master Protein	K9J6I5	Aminopeptidase OS=Sus scrofa OX=9823 GN=ERAP1 PE=2 SV=1	2.791	1	1	1	942	107.5	5.91	0	ERAP1	1	0	178.3	155	198.5	193	1	173.983	160.25	196.866	193.068	0.857152	0.638218	445	1.03549	1.03549
Master Protein	L8B0V9	IgG heavy chain OS=Sus scrofa OX=9823 GN=IGHG PE=2 SV=1	362.006	48	497	1	478	52.6	6.54	1658.92	IGHG	15	14	22715.8	20491.3	25625.6	25069.1	1	22165.8	21185.3	25414.6	25078	0.858564	0.642647	446	1.04034	1.03994
Master Protein	A0A5G2QTK7	Proteasome subunit alpha type OS=Sus scrofa OX=9823 GN=PSMA6 PE=1 SV=1	41.777	37	14	8	250	27.9	7.25	41.63	PSMA6	8	0	3538	3367.7	3187.8	3038.7	1	3452.34	3481.76	3161.56	3039.77	1.11816	0.643838	447	1.03994	1.03994
Master Protein	A0A4X1TD61	Membrane cofactor protein OS=Sus scrofa OX=9823 GN=CD46 PE=4 SV=1	4.109	7	2	2	379	41.3	5.43	2.4	CD46	2	0	297.2	257.6	264.4	236.9	1	290.004	266.325	262.223	236.984	1.11443	0.651742	448	1.05035	1.04849
Master Protein	A0A286ZN52	Proteasome subunit beta OS=Sus scrofa OX=9823 GN=PSMB3 PE=1 SV=1	21.571	22	7	3	205	23	6.04	26.24	PSMB3	3	0	1492.2	1423	1339.2	1298.4	1	1456.07	1471.2	1328.18	1298.86	1.11429	0.652038	449	1.04849	1.04751
Master Protein	A0A4X1T1R6	Complement C6 OS=Sus scrofa OX=9823 GN=C6 PE=4 SV=1	145.491	33	65	2	935	105.3	6.93	168.43	C6	24	25	18339.8	16800.8	16196	15591.7	1	17895.8	17369.8	16062.7	15597.2	1.11389	0.652881	450	1.04751	1.04657
Master Protein	B9TSR8	Complement factor B OS=Sus scrofa OX=9823 GN=CFB PE=2 SV=1	449.128	62	287	1	765	85.9	7.5	779.15	CFB	36	0	3148.9	2764	2679.8	2667.2	1	3072.66	2857.61	2657.74	2668.14	1.11348	0.653746	451	1.04657	1.04657
Master Protein	A0A286ZLN6	Ig-like domain-containing protein OS=Sus scrofa OX=9823 PE=4 SV=1	22.681	31	25	2	153	16.5	7.24	52.8		4	0	1689.5	1688.8	2035.4	1910.9	1	1648.6	1746	2018.64	1911.58	0.863716	0.658848	452	1.05241	1.05241
Master Protein	F1SQL2	EGF containing fibulin extracellular matrix protein 1 OS=Sus scrofa OX=9823 GN=EFEMP1 PE=4 SV=3	8.465	10	4	4	476	52.3	5.05	4.6	EFEMP1	4	0	1095.8	916.3	1163.9	1178.6	1	1069.27	947.334	1154.32	1179.02	0.864258	0.660557	453	1.05281	1.05281
Master Protein	L8B0Y6	IgG heavy chain OS=Sus scrofa OX=9823 GN=IGHG PE=2 SV=1	392.902	49	692	5	475	52.3	7.96	2162.73	IGHG	17	0	2976.7	2816.2	3353.1	3398.1	1	2904.63	2911.58	3325.5	3399.3	0.86489	0.662551	454	1.05366	1.0517
Master Protein	A0A480Y7H1	HMG domain-containing protein 3 OS=Sus scrofa OX=9823 PE=4 SV=1	1.654	2	1	1	1291	139	6.01	2.49		1	0	153.5	126.8	161.4	164.6	1	149.784	131.095	160.071	164.658	0.86496	0.662772	455	1.0517	1.04989
Master Protein	A0A480J4N2	Complement C4-A OS=Sus scrofa OX=9823 PE=4 SV=1	1017.79	53	574	1	1741	192.3	7.15	1804.22		72	111	159254	146808	139500	138557	1	155398	151780	138352	138606	1.10911	0.663088	456	1.04989	1.04787
Master Protein	A0A4X1UTP2	Uncharacterized protein OS=Sus scrofa OX=9823 GN=CHAD PE=4 SV=1	1.563	2	1	1	359	40.6	9.39	2.1	CHAD	1	0	129.6	104.8	148.4	124.2	1	126.462	108.349	147.178	124.244	0.865116	0.663263	457	1.04787	1.04698
Master Protein	A0A4X1UYQ0	Uncharacterized protein OS=Sus scrofa OX=9823 GN=CRKL PE=4 SV=1	1.947	2	1	1	303	33.8	6.65	0	CRKL	1	0	24.4	20	21.7	18.6	1	23.8092	20.6774	21.5214	18.6066	1.10862	0.664148	458	1.04698	1.04698
Master Protein	A0A287BQC8	Joining chain of multimeric IgA and IgM OS=Sus scrofa OX=9823 GN=JCHAIN PE=1 SV=1	123.917	51	79	7	186	21.3	4.89	220.37	JCHAIN	7	0	17553.4	15921.8	20266.7	18650.3	1	17128.4	16461.1	20099.9	18656.9	0.866674	0.66818	459	1.05104	1.05104
Master Protein	Q1KS52	Acid-labile subunit OS=Sus scrofa OX=9823 GN=ALS PE=1 SV=1	48.382	18	22	10	606	66.1	7.31	51.07	ALS	10	0	3276.3	2665.6	3613.4	3276.7	1	3196.98	2755.88	3583.65	3277.86	0.867572	0.671019	460	1.05321	1.05134
Master Protein	A0A4X1TTA3	Uncharacterized protein OS=Sus scrofa OX=9823 GN=CEP135 PE=4 SV=1	1.468	1	1	1	1064	124.5	6.39	2.18	CEP135	1	0	542.6	550.8	540.5	458	1	529.463	569.455	536.05	458.162	1.10532	0.671282	461	1.05134	1.05001
Master Protein	A0A4X1SGD5	Hemopexin OS=Sus scrofa OX=9823 GN=HPX PE=3 SV=1	284.064	52	299	2	458	51	6.87	857.22	HPX	16	0	3867.8	3596.5	4364.9	4302.9	1	3774.16	3718.31	4328.97	4304.42	0.867848	0.671889	462	1.05001	1.04778
Master Protein	A8U4R4	Transketolase OS=Sus scrofa OX=9823 GN=tkt PE=2 SV=1	17.35	13	4	4	623	67.8	7.49	9.28	tkt	4	0	881.9	912.1	1150.8	936.5	1	860.548	942.992	1141.33	936.831	0.867855	0.671913	463	1.04778	1.04678
Master Protein	A0A287BN67	Nucleosome assembly protein 1 like 1 OS=Sus scrofa OX=9823 GN=NAP1L1 PE=1 SV=2	6.294	6	1	1	300	35	4.67	4.2	NAP1L1	1	0	254.3	189.1	200.8	202.4	1	248.143	195.505	199.147	202.472	1.10465	0.672725	464	1.04678	1.04488
Master Protein	A0A480KDY2	T-complex protein 1 subunit eta OS=Sus scrofa OX=9823 PE=3 SV=1	1.591	3	1	1	543	59.4	7.15	2.61		1	0	148.8	126.5	178	141.3	1	145.197	130.784	176.535	141.35	0.868182	0.672947	465	1.04488	1.04373
Master Protein	A0A5S6G3Y8	Heat shock protein beta-1 OS=Sus scrofa OX=9823 GN=HSPB1 PE=4 SV=1	26.205	16	11	5	365	40.3	10.55	26.61	HSPB1	5	0	2972.8	2671.2	2746.5	2403.3	1	2900.83	2761.67	2723.89	2404.15	1.10422	0.673652	466	1.04373	1.04373
Master Protein	A0A4X1TVC9	Bleomycin hydrolase OS=Sus scrofa OX=9823 GN=BLMH PE=3 SV=1	26.99	24	7	7	421	48.6	7.69	16.26	BLMH	7	0	1583.7	1474.9	1444.9	1349.3	1	1545.36	1524.85	1433.01	1349.78	1.10329	0.675683	467	1.04463	1.04257
Master Protein	A0A5G2QXW6	Syndecan binding protein OS=Sus scrofa OX=9823 GN=SDCBP PE=1 SV=1	17.409	13	4	2	244	26.5	6.54	12.96	SDCBP	2	0	947.9	873.4	862.9	800.8	1	924.95	902.981	855.796	801.083	1.10324	0.675793	468	1.04257	1.04097
Master Protein	L8B139	IgG heavy chain OS=Sus scrofa OX=9823 GN=IGHG PE=2 SV=1	503.966	48	975	2	465	50.7	7.42	3186.37	IGHG	15	0	1622.8	1573.1	1493.2	1428.6	1	1583.51	1626.38	1480.91	1429.1	1.10305	0.676201	469	1.04097	1.03939
Master Protein	A0A4X1U8C1	Uncharacterized protein OS=Sus scrofa OX=9823 PE=4 SV=1	4.79	1	2	1	1303	138.3	4.36	5.59		1	0	40.8	29	40.1	40.5	1	39.8122	29.9822	39.7699	40.5143	0.869341	0.676613	470	1.03939	1.03939
Master Protein	L8B0Y0	IgG heavy chain OS=Sus scrofa OX=9823 GN=IGHG PE=2 SV=1	540.605	58	835	3	471	51.4	7.53	2773.57	IGHG	18	0	4074.5	3901.3	3601.9	3693.8	1	3975.85	4033.43	3572.25	3695.11	1.10209	0.678291	471	1.03976	1.03917
Master Protein	A0A287AI92	Carbonic anhydrase 1 OS=Sus scrofa OX=9823 GN=CA1 PE=1 SV=1	28.494	36	12	6	261	29	7.21	20.31	CA1	6	0	2873.7	2533.3	2391.6	2550.2	1	2804.12	2619.1	2371.91	2551.1	1.10161	0.679347	472	1.03917	1.03917
Master Protein	A0A480Z041	Erythroid differentiation-related factor 1 isoform 2-like OS=Sus scrofa OX=9823 PE=4 SV=1	1.488	5	1	1	430	49.1	7.77	0		1	0	297.6	262.1	339.1	308.3	1	290.395	270.977	336.308	308.409	0.870725	0.680993	473	1.03949	1.03875
Master Protein	A0A4X1SUC4	Ig-like domain-containing protein OS=Sus scrofa OX=9823 PE=4 SV=1	114.533	44	238	1	126	13.6	6.52	877.81		4	0	1224.1	1006.9	1054.2	985.6	1	1194.46	1041	1045.52	985.948	1.10042	0.681947	474	1.03875	1.03831
Master Protein	A5GFX6	Tubulin beta chain OS=Sus scrofa OX=9823 GN=TUBB1 PE=1 SV=1	16.903	11	4	3	449	49.5	5.21	10.65	TUBB1	4	0	717.1	670.5	854.1	751.2	1	699.738	693.209	847.069	751.465	0.87139	0.683099	475	1.03831	1.03667
Master Protein	A0A4X1T893	Coagulation factor VIII OS=Sus scrofa OX=9823 GN=F8 PE=3 SV=1	5.172	1	2	1	2133	239.2	6.95	5.42	F8	1	0	363.6	272.1	390.8	342.2	1	354.797	281.316	387.583	342.321	0.871502	0.683453	476	1.03667	1.03525
Master Protein	A0A480SCD0	Proteasome subunit alpha type OS=Sus scrofa OX=9823 PE=3 SV=1	34.616	27	7	4	241	26.4	4.79	23.34		4	0	2248.1	2075.5	1984.9	1977.5	1	2193.67	2145.79	1968.56	1978.2	1.0995	0.683956	477	1.03525	1.03525
Master Protein	A0A5K1UZZ4	Annexin OS=Sus scrofa OX=9823 GN=ANXA11 PE=1 SV=1	11.559	6	3	3	516	55.2	6.46	8.05	ANXA11	3	0	1109.5	928.8	990.9	876.3	1	1082.64	960.257	982.743	876.61	1.09871	0.685685	478	1.0357	1.03456
Master Protein	A0A287AEH0	Proteasome 26S subunit, non-ATPase 7 OS=Sus scrofa OX=9823 GN=PSMD7 PE=1 SV=1	2.395	3	1	1	324	37	6.77	2.75	PSMD7	1	0	322.9	287.7	296.6	263.4	1	315.082	297.444	294.158	263.493	1.0984	0.686366	479	1.03456	1.03299
Master Protein	F1S232	4-trimethylaminobutyraldehyde dehydrogenase OS=Sus scrofa OX=9823 GN=ALDH9A1 PE=1 SV=3	7.706	5	3	2	596	64.7	8.28	7.23	ALDH9A1	2	0	588.8	506.8	535.5	469	1	574.545	523.965	531.092	469.166	1.09823	0.686755	480	1.03299	1.03299
Master Protein	A0A4X1V0U8	Uncharacterized protein OS=Sus scrofa OX=9823 GN=C1R PE=3 SV=1	185.51	42	86	23	706	80.2	6.24	234.21	C1R	23	0	21324.5	19220	24381.8	22393.7	1	20808.2	19871	24181.1	22401.6	0.873268	0.689051	481	1.03429	1.03313
Master Protein	F1SMW8	SERPIN domain-containing protein OS=Sus scrofa OX=9823 GN=SERPINB10 PE=3 SV=1	5.457	3	1	1	397	45.1	5.21	3.35	SERPINB10	1	0	221.2	165.5	227.9	216.9	1	215.845	171.105	226.024	216.977	0.873475	0.689707	482	1.03313	1.03241
Master Protein	A0A287B9B9	Interleukin 1 receptor accessory protein OS=Sus scrofa OX=9823 GN=IL1RAP PE=4 SV=1	7.653	2	6	2	685	78.2	7.06	13.5	IL1RAP	2	0	1377.1	1439.5	1772.7	1482.5	1	1343.76	1488.25	1758.11	1483.02	0.873773	0.690654	483	1.03241	1.03137
Master Protein	A0A287AJ76	Peroxiredoxin-2 OS=Sus scrofa OX=9823 GN=PRDX2 PE=1 SV=1	10.476	17	8	4	214	23.3	5.29	15.82	PRDX2	4	0	2879.9	2675.9	2592	2516.1	1	2810.17	2766.53	2570.66	2516.99	1.09613	0.691387	484	1.03137	1.03137
Master Protein	A0A5G2RMJ1	Folate receptor alpha OS=Sus scrofa OX=9823 GN=FOLR1 PE=1 SV=1	6.086	7	3	2	250	28.9	7.84	4.53	FOLR1	2	0	1036	910.5	945.4	845.5	1	1010.92	941.338	937.617	845.799	1.09467	0.694604	485	1.03403	1.03342
Master Protein	A0A4X1VD93	Ig-like domain-containing protein OS=Sus scrofa OX=9823 PE=4 SV=1	117.506	49	242	1	112	12.2	8.92	868.56		4	0	1590.2	1432.3	1323.9	1457.9	1	1551.7	1480.81	1313	1458.42	1.09421	0.695629	486	1.03342	1.03342
Master Protein	A0A4X1ST02	Uncharacterized protein OS=Sus scrofa OX=9823 GN=CALM3 PE=3 SV=1	4.022	9	1	1	178	20.3	4.68	3.08	CALM3	1	0	377.1	329.4	335.9	315.1	1	367.97	340.556	333.135	315.211	1.09282	0.698712	487	1.03587	1.03404
Master Protein	A0A287BIP4	Coagulation factor XII OS=Sus scrofa OX=9823 GN=F12 PE=3 SV=1	51.51	14	32	7	646	71.2	7.49	69.18	F12	7	0	6699.6	6428.7	7760.4	7344.5	1	6537.4	6646.43	7696.51	7347.1	0.876374	0.698911	488	1.03404	1.03404
Master Protein	A0A481AKS9	Gelsolin isoform a OS=Sus scrofa OX=9823 PE=4 SV=1	309.598	51	174	2	780	85.6	6.47	498.58		24	31	39457.5	37677.1	44093.4	44568.1	1	38502.2	38953.2	43730.4	44583.8	0.877043	0.701036	489	1.03507	1.03384
Master Protein	A0A287B1R3	Periostin OS=Sus scrofa OX=9823 GN=POSTN PE=1 SV=2	78.152	21	24	13	825	91.8	7.24	71.32	POSTN	13	0	6528.6	6032.9	7474.8	6956.5	1	6370.54	6237.23	7413.26	6958.96	0.877231	0.701635	490	1.03384	1.03268
Master Protein	A0A5K1TZS7	Mannan binding lectin serine peptidase 1 OS=Sus scrofa OX=9823 GN=MASP1 PE=3 SV=1	23.614	10	8	6	702	78.6	5.02	16.89	MASP1	6	0	1623.7	1384.6	1742.6	1708.3	1	1584.39	1431.49	1728.25	1708.9	0.877435	0.702283	491	1.03268	1.03268
Master Protein	A0A4X1T0Z9	Ig-like domain-containing protein OS=Sus scrofa OX=9823 PE=4 SV=1	94.001	42	220	2	101	10.6	8.53	595.81		3	0	18007.3	16226	19294.1	19982.2	1	17571.3	16775.6	19135.3	19989.3	0.877886	0.703717	492	1.03269	1.03217
Master Protein	A0A4X1TRD7	Parvin alpha OS=Sus scrofa OX=9823 PE=4 SV=1	3.251	4	1	1	350	39.6	5.82	2.9		1	0	160.1	142.3	188.4	158.5	1	156.224	147.12	186.849	158.556	0.878225	0.704794	493	1.03217	1.03217
Master Protein	A0A4X1TI01	Ig-like domain-containing protein OS=Sus scrofa OX=9823 PE=4 SV=1	80.979	25	143	1	197	20.5	7.34	513.28		3	0	2521.4	2253.4	2785.1	2687.9	1	2460.35	2329.72	2762.17	2688.85	0.878748	0.706457	494	1.03251	1.03183
Master Protein	A0A4X1VWY2	Kallikrein B1 OS=Sus scrofa OX=9823 GN=KLKB1 PE=3 SV=1	179.01	48	87	1	643	72.1	7.87	217.89	KLKB1	25	0	1333.4	1441.8	1590.8	1597.6	1	1301.12	1490.63	1577.7	1598.16	0.879051	0.70742	495	1.03183	1.03183
Master Protein	A0A4X1UXP5	Proteasome subunit alpha type OS=Sus scrofa OX=9823 PE=3 SV=1	9.681	15	3	3	248	27.8	8.68	6.36		3	0	730.4	628.9	743.3	811.5	1	712.716	650.2	737.181	811.787	0.879887	0.710081	496	1.03363	1.03363
Master Protein	A0A5G2R987	Guanine nucleotide-binding protein subunit gamma OS=Sus scrofa OX=9823 GN=GNG2 PE=1 SV=1	1.693	23	1	1	71	7.8	7.99	2.49	GNG2	1	0	218.2	211.7	234.2	257.7	1	212.917	218.87	232.272	257.791	0.881085	0.713895	497	1.03709	1.03709
Master Protein	A0A4X1T4P8	Ig-like domain-containing protein OS=Sus scrofa OX=9823 PE=4 SV=1	16.68	30	6	2	130	14	8.63	19.73		2	0	1305.6	1218.9	1436.6	1448.6	1	1273.99	1260.18	1424.77	1449.11	0.881793	0.71615	498	1.03827	1.03827
Master Protein	A0A286ZNT6	Exostosin like glycosyltransferase 2 OS=Sus scrofa OX=9823 GN=EXTL2 PE=4 SV=2	7.104	9	2	1	147	16.7	10.07	5.42	EXTL2	1	0	314.3	253.3	348.3	297.8	1	306.69	261.879	345.433	297.905	0.88378	0.722482	499	1.04535	1.04339
Master Protein	A0A481CZZ1	Talin-1 OS=Sus scrofa OX=9823 PE=4 SV=1	135.562	14	35	24	2541	269.7	6.11	93.95		24	0	9370	8584.8	10894.4	9579.5	1	9143.14	8875.56	10804.7	9582.89	0.883807	0.722566	500	1.04339	1.04158
Master Protein	L8B173	IgG heavy chain OS=Sus scrofa OX=9823 GN=IGHG PE=2 SV=1	745.383	60	1327	4	469	51.5	7.74	4706.52	IGHG	22	45	321093	302526	290754	290111	1	313319	312772	288360	290213	1.08213	0.72276	501	1.04158	1.04158
Master Protein	A0A480N8F0	Ficolin-1 OS=Sus scrofa OX=9823 PE=4 SV=1	125.294	23	52	1	323	35	6.38	206.43		5	0	684.4	607.5	782.5	688.1	1	667.83	628.075	776.058	688.343	0.884939	0.726175	502	1.04442	1.04442
Master Protein	A0A4X1SW08	Uncharacterized protein OS=Sus scrofa OX=9823 PE=4 SV=1	129.725	54	154	1	321	35.1	6.29	407.87		11	0	245.7	235.4	306.7	241.2	1	239.751	243.373	304.175	241.285	0.885718	0.72866	503	1.04591	1.04384
Master Protein	A0A287ALJ6	Ig-like domain-containing protein OS=Sus scrofa OX=9823 PE=4 SV=1	46.372	40	56	2	156	17.1	7.24	134.94		5	3	13724.7	12946.4	15672.3	14683.8	1	13392.4	13384.9	15543.3	14689	0.885719	0.728663	504	1.04384	1.04384
Master Protein	Q8WNW5	Cadherin-5 OS=Sus scrofa OX=9823 GN=CDH5 PE=2 SV=1	11.861	5	5	4	782	87.5	5.52	7.44	CDH5	4	0	907.3	812.4	1035.1	918.9	1	885.333	839.915	1026.58	919.225	0.886651	0.731637	505	1.04602	1.04424
Master Protein	A0A5G2RHA4	Fibrinogen beta chain OS=Sus scrofa OX=9823 GN=FGB PE=1 SV=1	846.818	67	945	29	489	55.6	7.9	2856.23	FGB	30	1	251007	241018	229557	230545	1	244930	249181	227668	230626	1.07815	0.731833	506	1.04424	1.04291
Master Protein	F1RSN5	F-box and leucine rich repeat protein 6 OS=Sus scrofa OX=9823 GN=FBXL6 PE=4 SV=2	2.923	2	4	1	697	75.6	9.99	5.53	FBXL6	1	0	1099.9	1043.2	1337.4	1099.5	1	1073.27	1078.53	1326.39	1099.89	0.886873	0.732347	507	1.04291	1.04109
Master Protein	F1SGM1	Proteasome activator complex subunit 1 OS=Sus scrofa OX=9823 GN=PSME1 PE=4 SV=3	6.382	11	3	3	284	32.7	7.08	5.61	PSME1	3	0	910.9	861.8	1021	993.8	1	888.846	890.988	1012.59	994.151	0.886926	0.732513	508	1.04109	1.0394
Master Protein	I3LRS5	Aldehyde dehydrogenase 1 family member A1 OS=Sus scrofa OX=9823 GN=ALDH1A1 PE=1 SV=2	12.302	10	4	3	501	54.8	7.59	12.11	ALDH1A1	3	0	1179	1109.3	1101.9	1038.4	1	1150.46	1146.87	1092.83	1038.77	1.07775	0.732761	509	1.0394	1.03748
Master Protein	A0A4X1VRM4	LRRCT domain-containing protein OS=Sus scrofa OX=9823 GN=LRG1 PE=4 SV=1	64.076	31	23	10	356	39.4	6.99	67.48	LRG1	10	0	6489.2	6097.6	6035.6	5737.1	1	6332.09	6304.12	5985.91	5739.13	1.07771	0.732848	510	1.03748	1.03748
Master Protein	A0A4X1VEP5	Fructose-bisphosphate aldolase OS=Sus scrofa OX=9823 GN=ALDOB PE=3 SV=1	6.741	8	6	1	316	35.1	8.16	16.89	ALDOB	2	0	245.1	230.4	252.9	286.7	1	239.166	238.203	250.818	286.801	0.887932	0.735724	511	1.03952	1.03936
Master Protein	A0A480Q3I7	Myosin-1 isoform X1 OS=Sus scrofa OX=9823 PE=4 SV=1	7.381	2	1	1	1050	121.8	5.21	5.4		1	0	210.1	189.7	233.5	219.9	1	205.013	196.125	231.578	219.978	0.888347	0.737052	512	1.03936	1.03934
Master Protein	A0SEH0	Complement component C6 OS=Sus scrofa OX=9823 PE=2 SV=1	147.125	33	64	2	935	105.2	7.09	162.92		24	0	1281.3	1018.9	1201.6	950.4	1	1250.28	1053.41	1191.71	950.736	1.07526	0.73848	513	1.03934	1.03738
Master Protein	K7GPT9	Complement factor B OS=Sus scrofa OX=9823 GN=CFB PE=1 SV=1	448.335	56	284	1	851	95.6	7.66	769.84	CFB	36	53	70715.5	66576.6	65152.1	63551.3	1	69003.4	68831.5	64615.7	63573.8	1.07524	0.738523	514	1.03738	1.03576
Master Protein	F1SRB9	ST13 Hsp70 interacting protein OS=Sus scrofa OX=9823 GN=ST13 PE=1 SV=2	3.912	3	1	1	374	41.9	5.44	2.7	ST13	1	0	239	238	281	260.4	1	233.214	246.061	278.687	260.492	0.888897	0.738806	515	1.03576	1.03444
Master Protein	F2Z5L7	Proteasome subunit alpha type OS=Sus scrofa OX=9823 GN=PSMA1 PE=1 SV=1	34.107	29	15	7	263	29.5	6.61	42.42	PSMA1	7	0	5268.8	4426	4662	4414.8	1	5141.24	4575.9	4623.62	4416.36	1.07491	0.739297	516	1.03444	1.03444
Master Protein	P79303	UTP--glucose-1-phosphate uridylyltransferase OS=Sus scrofa OX=9823 GN=UGP2 PE=2 SV=3	1.607	3	1	1	508	56.9	7.88	0	UGP2	1	0	414.2	357.8	376.5	347.1	1	404.172	369.918	373.401	347.223	1.0742	0.74094	517	1.03474	1.03367
Master Protein	A0A480VA74	PHD finger protein 19 isoform c OS=Sus scrofa OX=9823 PE=4 SV=1	1.408	2	2	1	547	61.5	8.57	0		1	0	802.3	641.3	834.1	797.5	1	782.875	663.02	827.233	797.782	0.889774	0.741605	518	1.03367	1.03266
Master Protein	A0A5G2R9A9	Profilin OS=Sus scrofa OX=9823 GN=PFN1 PE=1 SV=1	47.079	41	24	6	181	19.2	8.62	70.36	PFN1	6	0	6282.2	5846.1	6917.4	6816.1	1	6130.1	6044.1	6860.45	6818.51	0.889995	0.742311	519	1.03266	1.03079
Master Protein	A0A5G2QFC2	Malate dehydrogenase OS=Sus scrofa OX=9823 GN=MDH1 PE=1 SV=1	5.304	5	2	1	352	38.6	6.21	6.2	MDH1	1	0	701.4	591.2	765.8	696	1	684.418	611.223	759.496	696.246	0.890022	0.742398	520	1.03079	1.03079
Master Protein	A0A4X1VZ23	Nucleoside diphosphate kinase OS=Sus scrofa OX=9823 GN=NME3 PE=3 SV=1	2.171	7	1	1	170	19.1	7.91	2.27	NME3	1	0	358.7	256.2	348.7	344.4	1	350.015	264.877	345.829	344.522	0.890696	0.744551	521	1.0318	1.0318
Master Protein	A0A481CYL0	Cytoplasmic aconitate hydratase OS=Sus scrofa OX=9823 PE=3 SV=1	1.859	2	1	1	858	94.6	6.68	2.07		1	0	203.8	193.5	221.7	227.5	1	198.866	200.054	219.875	227.58	0.891529	0.747214	522	1.0335	1.03296
Master Protein	A0A480KMH7	Alpha-2-macroglobulin isoform X1 OS=Sus scrofa OX=9823 PE=4 SV=1	1882.78	64	2385	2	1357	150.9	6.19	7314.28		68	0	6017.3	5641.8	5916.9	5058.2	1	5871.61	5832.88	5868.19	5059.99	1.07104	0.748253	523	1.03296	1.03296
Master Protein	A0A4X1VSJ2	Uncharacterized protein OS=Sus scrofa OX=9823 GN=ARHGAP1 PE=4 SV=1	2.213	4	1	1	439	50.4	6.54	0	ARHGAP1	1	0	230.1	203.8	257.3	232	1	224.529	210.702	255.182	232.082	0.893215	0.752602	524	1.03698	1.03698
Master Protein	F1SRC8	C-type lectin domain family 3 member B OS=Sus scrofa OX=9823 GN=CLEC3B PE=1 SV=1	85.348	43	45	7	202	22.2	5.66	151.15	CLEC3B	7	0	14739.3	12769.1	15273	15692.2	1	14382.4	13201.6	15147.3	15697.7	0.894278	0.756	525	1.03968	1.03796
Master Protein	A0A4X1TPT6	Annexin OS=Sus scrofa OX=9823 GN=ANXA2 PE=3 SV=1	5.653	2	2	1	419	47.6	8.73	4.35	ANXA2	1	0	603.8	565.8	527.2	576.7	1	589.181	584.963	522.86	576.904	1.06763	0.75619	526	1.03796	1.03648
Master Protein	F2Z5K4	Ras homolog family member C OS=Sus scrofa OX=9823 GN=RHOC PE=1 SV=2	21.228	15	5	2	202	22.8	6.11	17.75	RHOC	2	0	1163.3	1065.5	1073.3	1030.5	1	1135.14	1101.59	1064.46	1030.86	1.06748	0.756547	527	1.03648	1.03648
Master Protein	I3LBF1	Serotransferrin OS=Sus scrofa OX=9823 GN=TF PE=3 SV=2	430.719	70	281	33	704	77.6	6.29	923.92	TF	36	2	53804.2	49277.8	58902.2	57067.1	1	52501.5	50946.8	58417.3	57087.3	0.895621	0.760294	528	1.03964	1.03895
Master Protein	P62272	40S ribosomal protein S18 OS=Sus scrofa OX=9823 GN=RPS18 PE=1 SV=3	2.186	5	1	1	152	17.7	10.99	2.45	RPS18	1	0	63.7	53.4	56.6	54	1	62.1578	55.2086	56.134	54.0191	1.06548	0.761227	529	1.03895	1.03895
Master Protein	B5A562	Pentaxin OS=Sus scrofa OX=9823 PE=2 SV=1	68.321	32	28	5	222	24.9	6.02	71.55		5	0	8099.5	8050.8	7718.5	7586.4	1	7903.4	8323.47	7654.96	7589.08	1.06447	0.763602	530	1.04023	1.03957
Master Protein	F1RUE4	Glycosylphosphatidylinositol specific phospholipase D1 OS=Sus scrofa OX=9823 GN=GPLD1 PE=1 SV=4	43.905	10	16	8	906	100.2	6.86	35.95	GPLD1	8	0	4897.5	4112.1	5269.3	4840.1	1	4778.93	4251.37	5225.92	4841.81	0.896955	0.764559	531	1.03957	1.03957
Master Protein	A0A481CGG0	Alpha-actinin-1 OS=Sus scrofa OX=9823 PE=4 SV=1	85.77	23	28	15	892	102.9	5.41	74.26		15	0	7338.9	6618.6	6550.5	6679.6	1	7161.22	6842.76	6496.57	6681.96	1.06264	0.767932	532	1.04219	1.04057
Master Protein	A0A4X1SEJ1	Peptidase_M14 domain-containing protein OS=Sus scrofa OX=9823 GN=CPB2 PE=4 SV=1	72.493	26	38	11	423	48.6	7.28	102.49	CPB2	11	0	8272.5	7429	9189.5	8423.6	1	8072.21	7680.61	9113.85	8426.58	0.898087	0.76818	533	1.04057	1.03934
Master Protein	I3LK59	Enolase 1 OS=Sus scrofa OX=9823 GN=ENO1 PE=3 SV=3	89.802	38	25	11	434	47.1	7.14	78.39	ENO1	11	0	7061.5	6727.4	6632.9	6453.1	1	6890.53	6955.25	6578.3	6455.38	1.06231	0.768705	534	1.03934	1.03896
Master Protein	A0A4X1SR11	CD44 molecule (Indian blood group) OS=Sus scrofa OX=9823 GN=CD44 PE=4 SV=1	10.347	6	3	2	450	48.7	5.21	10.2	CD44	2	0	612.5	539	558.6	533.5	1	597.671	557.255	554.001	533.689	1.06182	0.76987	535	1.03896	1.03896
Master Protein	A0A4X1TW79	Uncharacterized protein OS=Sus scrofa OX=9823 GN=FAM129A PE=4 SV=1	1.737	3	1	1	934	103.3	4.72	0	FAM129A	1	0	80.6	82.5	84.5	98.3	1	78.6486	85.2942	83.8044	98.3347	0.900096	0.77461	536	1.04341	1.04193
Master Protein	A0A4X1VA88	Ig-like domain-containing protein OS=Sus scrofa OX=9823 PE=4 SV=1	18.024	20	9	1	90	9.5	8	21.42		1	0	1595.1	1595.1	1534.7	1502.5	1	1556.48	1649.12	1522.07	1503.03	1.05967	0.774952	537	1.04193	1.04136
Master Protein	A0A5G2RBJ2	Syntaxin-binding protein 2 OS=Sus scrofa OX=9823 GN=STXBP2 PE=1 SV=1	6.428	4	1	1	549	61.6	6.7	4.04	STXBP2	1	0	232.3	186.7	233.3	234.6	1	226.676	193.023	231.379	234.683	0.900521	0.77597	538	1.04136	1.04029
Master Protein	A0A4X1TY50	Troponin C2, fast skeletal type OS=Sus scrofa OX=9823 PE=4 SV=1	2.602	4	1	1	189	21.4	4.35	2.78		1	0	246.9	219.1	238.1	205.2	1	240.922	226.521	236.14	205.273	1.05897	0.776612	539	1.04029	1.04029
Master Protein	A0A4X1TE59	Ras-related protein Rab-11A OS=Sus scrofa OX=9823 GN=RAB11A PE=4 SV=1	3.928	10	1	1	154	17.5	8.34	3.08	RAB11A	1	0	113.3	115.3	113.8	104.2	1	110.557	119.205	112.863	104.237	1.05832	0.778153	540	1.04042	1.04001
Master Protein	A0A4X1VSY0	Uncharacterized protein OS=Sus scrofa OX=9823 GN=MRLC2 PE=4 SV=1	20.016	33	5	4	176	20.2	4.86	11.13	MRLC2	4	0	942.6	892.2	1010.6	1040.7	1	919.779	922.418	1002.28	1041.07	0.901558	0.779286	541	1.04001	1.0381
Master Protein	A0A5G2QMG1	Chaperonin containing TCP1 subunit 2 OS=Sus scrofa OX=9823 GN=CCT2 PE=1 SV=1	4.676	2	2	1	518	55.6	6.55	0	CCT2	1	0	154.4	138.8	155.4	172.1	1	150.662	143.501	154.121	172.161	0.901561	0.779297	542	1.0381	1.03676
Master Protein	A0A481AIY6	Complement C2 isoform 1 preproprotein OS=Sus scrofa OX=9823 PE=3 SV=1	117.234	22	50	15	826	91.4	7.91	137.18		15	0	11734	10934	12684.1	12650.8	1	11449.9	11304.3	12579.7	12655.3	0.901695	0.779725	543	1.03676	1.03549
Master Protein	A0A4X1UHX3	Proteasome subunit beta OS=Sus scrofa OX=9823 GN=PSMB10 PE=3 SV=1	1.652	2	2	1	296	31.5	6.52	0	PSMB10	1	0	615.3	487	662.9	566.4	1	600.403	503.494	657.443	566.6	0.901845	0.780205	544	1.03549	1.0341
Master Protein	A0A480VMW0	Signal peptide, CUB and EGF-like domain-containing protein 3 isoform X1 OS=Sus scrofa OX=9823 PE=4 SV=1	57.33	32	13	1	329	34.9	6.98	40.31		7	0	612.9	568.5	729.6	590.9	1	598.061	587.754	723.594	591.109	0.901965	0.780589	545	1.0341	1.03263
Master Protein	A0A287ANX9	Uncharacterized protein OS=Sus scrofa OX=9823 PE=4 SV=2	105.124	28	79	4	472	50	6.55	239.15		7	0	716.1	575.6	801.3	639.4	1	698.762	595.095	794.703	639.626	0.902064	0.780907	546	1.03263	1.03263
Master Protein	A0A4X1U5C5	Sulfhydryl oxidase OS=Sus scrofa OX=9823 GN=QSOX1 PE=4 SV=1	118.126	28	47	15	741	81.4	8.41	113.3	QSOX1	15	0	11612.6	10869.3	12896.1	12212.5	1	11331.4	11237.4	12789.9	12216.8	0.902511	0.782338	547	1.03263	1.03129
Master Protein	A0A287AKU9	Uncharacterized protein OS=Sus scrofa OX=9823 GN=APPL1 PE=4 SV=1	1.468	1	1	1	655	73.3	5.49	0	APPL1	1	0	125.7	118.3	141.1	131.4	1	122.657	122.307	139.938	131.446	0.902642	0.782755	548	1.03129	1.03043
Master Protein	A0A481ATB2	Alpha-1-antitrypsin OS=Sus scrofa OX=9823 PE=3 SV=1	200.047	38	126	1	422	47.3	5.4	362.54		12	0	4898.3	4931.3	4827.5	4564.2	1	4779.71	5098.32	4787.76	4565.81	1.05607	0.783526	549	1.03043	1.03005
Master Protein	A0A287BGL3	60S acidic ribosomal protein P0 OS=Sus scrofa OX=9823 GN=RPLP0 PE=3 SV=1	11.297	13	4	3	319	35.5	9.64	11.64	RPLP0	3	0	975.3	807.5	880	819.4	1	951.687	834.849	872.756	819.69	1.05559	0.784661	550	1.03005	1.02857
Master Protein	A0A4X1WBM1	Uncharacterized protein OS=Sus scrofa OX=9823 GN=PLEK PE=4 SV=1	5.354	4	2	1	375	42.7	8.18	4.98	PLEK	1	0	440.2	451.9	517.3	479.5	1	429.542	467.205	513.041	479.669	0.903332	0.784964	551	1.02857	1.02684
Master Protein	Q2A6Z8	Resistin OS=Sus scrofa OX=9823 GN=RETN PE=4 SV=1	3.653	11	1	1	109	11.7	7.75	2.32	RETN	1	0	234.4	207.5	256.8	235.9	1	228.725	214.528	254.686	235.983	0.903363	0.785064	552	1.02684	1.02645
Master Protein	A0A4X1TQD1	Plexin domain containing 2 OS=Sus scrofa OX=9823 GN=PLXDC2 PE=4 SV=1	2.832	2	2	1	558	62.4	7.02	2.47	PLXDC2	1	0	240.3	240.3	293.1	243.6	1	234.482	248.439	290.687	243.686	0.903714	0.786188	553	1.02645	1.0254
Master Protein	A0A4X1W5J4	Complement C8 alpha chain OS=Sus scrofa OX=9823 GN=C8A PE=4 SV=1	236.492	45	66	3	589	66	6.1	196.23	C8A	22	32	18015.9	15885.1	18896.5	18870	1	17579.7	16423.1	18740.9	18876.7	0.903907	0.786804	554	1.0254	1.02482
Master Protein	K7GQL2	Coagulation factor XIII A chain OS=Sus scrofa OX=9823 GN=F13A1 PE=1 SV=1	75.845	20	30	13	735	83.3	6.4	75.7	F13A1	13	0	8669.1	8052.6	9298.5	9337.4	1	8459.21	8325.33	9221.95	9340.7	0.90421	0.787775	555	1.02482	1.02482
Master Protein	A0A4X1VV27	Fms related tyrosine kinase 4 OS=Sus scrofa OX=9823 GN=FLT4 PE=3 SV=1	4.155	2	1	1	1362	152.7	6.3	3.53	FLT4	1	0	261.5	210.3	236.4	214.1	1	255.169	217.423	234.454	214.176	1.05341	0.789892	556	1.02572	1.02572
Master Protein	A0A4X1TZA7	Uncharacterized protein OS=Sus scrofa OX=9823 GN=A2M PE=4 SV=1	2377.84	69	3130	1	1478	163.9	6.11	9773.35	A2M	80	7	17985.2	16564.4	17259.5	15817.2	1	17549.8	17125.4	17117.4	15822.8	1.05267	0.791672	557	1.02619	1.02619
Master Protein	A0A4X1VQL9	Plasminogen OS=Sus scrofa OX=9823 GN=PLG PE=3 SV=1	545.769	74	440	8	809	90.6	7.28	1091.69	PLG	45	60	99515	92044.4	107555	105457	1	97105.6	95161.8	106670	105495	0.90622	0.794207	558	1.02763	1.02673
Master Protein	F1SAX5	Uncharacterized protein OS=Sus scrofa OX=9823 GN=CD58 PE=1 SV=4	3.989	9	2	2	243	27.2	6.54	4.77	CD58	2	0	478.8	435.2	457.5	418.5	1	467.208	449.94	453.734	418.648	1.05131	0.794935	559	1.02673	1.02506
Master Protein	F1RIU3	Chaperonin containing TCP1 subunit 6B OS=Sus scrofa OX=9823 GN=CCT6B PE=3 SV=3	2.754	4	1	1	575	62.8	7.2	2.77	CCT6B	1	0	280.5	227.1	264	221.8	1	273.709	234.792	261.827	221.878	1.05126	0.795063	560	1.02506	1.02331
Master Protein	A0A5G2R952	Coagulation factor XIII B chain OS=Sus scrofa OX=9823 GN=F13B PE=1 SV=1	82.56	26	34	11	596	67.6	7.25	81.23	F13B	11	0	8168.5	7360.5	8750	8506.5	1	7970.73	7609.79	8677.97	8509.51	0.906505	0.795117	561	1.02331	1.02168
Master Protein	A0A5G2R8D7	WD repeat domain 1 OS=Sus scrofa OX=9823 GN=WDR1 PE=4 SV=1	4.378	4	1	1	551	59.5	7.66	2.97	WDR1	1	0	148	131.4	148.2	119.6	1	144.417	135.85	146.98	119.642	1.05118	0.795267	562	1.02168	1.02064
Master Protein	Q9GM51	Integrin beta (Fragment) OS=Sus scrofa OX=9823 PE=2 SV=1	12.989	28	6	1	134	15.3	5.15	15.49		3	0	250	237.1	269.2	272.3	1	243.947	245.13	266.984	272.396	0.90674	0.79587	563	1.02064	1.01965
Master Protein	A0A287BS42	Fermitin family member 3 OS=Sus scrofa OX=9823 GN=FERMT3 PE=1 SV=1	51.82	21	17	12	667	76	6.7	38.89	FERMT3	12	0	4689.2	4490.6	4466	4343.1	1	4575.67	4642.69	4429.23	4344.63	1.05066	0.796511	564	1.01965	1.01965
Master Protein	I3LLG7	A2M_recep domain-containing protein OS=Sus scrofa OX=9823 GN=LOC100524679 PE=4 SV=3	5.7	8	19	1	86	9.7	4.78	35.52	LOC100524679	1	0	8507.9	8392.9	8181.5	8053.4	1	8301.91	8677.16	8114.15	8056.25	1.05001	0.798082	565	1.01985	1.01856
Master Protein	A0A4X1SMB1	Uncharacterized protein OS=Sus scrofa OX=9823 GN=GNAI2 PE=4 SV=1	40.494	25	18	7	355	40.4	5.54	43.65	GNAI2	7	0	5276.1	4845.2	5196.6	4520	1	5148.36	5009.3	5153.82	4521.6	1.04984	0.798487	566	1.01856	1.01856
Master Protein	A0A286ZQZ9	SFM domain-containing protein OS=Sus scrofa OX=9823 GN=PRPF18 PE=4 SV=1	1.582	2	1	1	319	37.3	8.4	0	PRPF18	1	0	140.1	134.9	129.2	135.2	1	136.708	139.469	128.136	135.248	1.04857	0.801562	567	1.02068	1.02014
Master Protein	F1RL06	Ig-like domain-containing protein OS=Sus scrofa OX=9823 GN=LOC100523213 PE=1 SV=4	56.403	29	183	2	212	22.9	9.85	691.58	LOC100523213	4	0	8400.7	7841.2	7642.7	7972.3	1	8197.31	8106.77	7579.78	7975.12	1.04816	0.802547	568	1.02014	1.0187
Master Protein	F1RM86	ADAM like decysin 1 OS=Sus scrofa OX=9823 GN=ADAMDEC1 PE=4 SV=3	2.84	2	2	1	454	51.4	6.89	4.7	ADAMDEC1	1	0	352	288.6	325.1	289.9	1	343.478	298.375	322.424	290.002	1.04805	0.802827	569	1.0187	1.01814
Master Protein	C8CB81	Lecithin cholesterol acyltransferase OS=Sus scrofa OX=9823 GN=LCAT PE=4 SV=1	3.291	3	1	1	440	49.8	6.07	2.69	LCAT	1	0	333.6	289.8	347.9	342.4	1	325.523	299.615	345.036	342.521	0.909217	0.803796	570	1.01814	1.01814
Master Protein	A0A4X1UWZ6	Proteasome subunit beta OS=Sus scrofa OX=9823 GN=PSMA4 PE=3 SV=1	44.664	27	12	6	254	28.6	7.75	36.88	PSMA4	6	0	2527.2	2223.9	2339	2231.5	1	2466.01	2299.22	2319.74	2232.29	1.04684	0.805767	571	1.01885	1.01729
Master Protein	D6BR76	Integrin beta (Fragment) OS=Sus scrofa OX=9823 PE=2 SV=1	39.87	14	12	6	762	84.2	5.27	35.5		8	2	3576.8	3111.2	3275.1	3157.9	1	3490.2	3216.57	3248.14	3159.02	1.04676	0.805944	572	1.01729	1.01689
Master Protein	A0A5G2QMI2	Cartilage oligomeric matrix protein OS=Sus scrofa OX=9823 GN=COMP PE=1 SV=1	26.276	8	7	3	703	76.7	4.56	18.74	COMP	4	0	1351.2	1197.3	1472.1	1348	1	1318.49	1237.85	1459.98	1348.48	0.910228	0.807032	573	1.01689	1.01689
Master Protein	F1RX36	Fibrinogen alpha chain OS=Sus scrofa OX=9823 GN=FGA PE=1 SV=4	486.56	45	557	36	924	101	6.3	1638.24	FGA	37	1	142402	139369	136609	135322	1	138955	144089	135485	135370	1.045	0.810229	574	1.01914	1.01914
Master Protein	F1RX35	Fibrinogen gamma chain OS=Sus scrofa OX=9823 GN=FGG PE=1 SV=4	563.27	76	619	27	451	51.3	6.06	1873.67	FGG	32	7	181496	171263	168535	172048	1	177102	177063	167147	172108	1.04395	0.812802	575	1.0206	1.01883
Master Protein	A0A286ZT13	Serum albumin OS=Sus scrofa OX=9823 GN=ALB PE=1 SV=1	1388.81	86	2839	73	595	68.1	6.38	8550	ALB	74	1	840820	797017	771883	809436	1	820463	824011	765529	809722	1.04394	0.812808	576	1.01883	1.01723
Master Protein	Q5K4G2	Lysosome-associated membrane glycoprotein 1 OS=Sus scrofa OX=9823 GN=LAMP-1 PE=2 SV=1	5.774	5	1	1	413	43.9	8.88	5.37	LAMP-1	1	0	212.3	160.5	207.5	203.2	1	207.16	165.936	205.792	203.272	0.912073	0.812935	577	1.01723	1.01663
Master Protein	A0A075B7J0	Ig-like domain-containing protein OS=Sus scrofa OX=9823 PE=4 SV=7	63.175	47	123	2	99	10.4	6.44	337.91		3	0	7041.3	6858.3	6633.9	6797.6	1	6870.82	7090.58	6579.29	6800	1.04351	0.813871	578	1.01663	1.01502
Master Protein	A0A4X1SJ42	VLIG-type G domain-containing protein OS=Sus scrofa OX=9823 GN=LOC110255361 PE=4 SV=1	1.56	1	1	1	1606	182.8	6.33	0	LOC110255361	1	0	249.5	189.9	251.2	232.8	1	243.459	196.332	249.132	232.882	0.912402	0.813988	579	1.01502	1.01346
Master Protein	A0A4X1VMT5	40S ribosomal protein S28 OS=Sus scrofa OX=9823 GN=RPS28 PE=3 SV=1	4.335	9	1	1	135	15.1	10.9	2.2	RPS28	1	0	232	227.5	205.9	238.1	1	226.383	235.205	204.205	238.184	1.0434	0.814139	580	1.01346	1.01259
Master Protein	A0A4X1U0N5	Fructose-bisphosphate aldolase OS=Sus scrofa OX=9823 GN=ALDOA PE=3 SV=1	46.953	32	18	7	416	45	8.09	56.95	ALDOA	9	2	4945.8	4461.1	4593.2	4491.2	1	4826.06	4612.19	4555.39	4492.79	1.04311	0.814843	581	1.01259	1.01259
Master Protein	A0A480W0D6	Cystatin-C (Fragment) OS=Sus scrofa OX=9823 PE=4 SV=1	5.188	10	3	1	186	19.7	9.55	7.89		1	0	1343.9	1379.6	1556.2	1083.3	1	1311.36	1426.33	1543.39	1083.68	1.04211	0.817299	582	1.0139	1.0139
Master Protein	A0A287BH21	SERPIN domain-containing protein OS=Sus scrofa OX=9823 GN=SERPINA3-2 PE=1 SV=1	265.465	43	226	2	473	52.2	6.09	668.5	SERPINA3-2	17	0	2230.3	2179.9	2415.3	2450.7	1	2176.3	2253.73	2395.42	2451.57	0.913977	0.819026	583	1.0143	1.01285
Master Protein	A0A287BRF1	C1q domain-containing protein OS=Sus scrofa OX=9823 GN=LOC110258309 PE=4 SV=1	39.451	24	32	5	189	20.4	7.74	78.91	LOC110258309	5	0	8056.5	7516.6	8699	8472.2	1	7861.44	7771.18	8627.39	8475.19	0.91405	0.819259	584	1.01285	1.01285
Master Protein	G9BWQ4	Insulin-like growth factor binding protein 3 OS=Sus scrofa OX=9823 GN=IGFBP3 PE=2 SV=1	2.952	6	2	2	293	31.7	8.62	4.19	IGFBP3	2	0	438.3	413.8	484.9	454.3	1	427.688	427.815	480.908	454.461	0.914616	0.821068	585	1.01335	1.01335
Master Protein	A0A5K1VDW0	Actin-related protein 2/3 complex subunit 5 OS=Sus scrofa OX=9823 GN=ARPC5L PE=1 SV=1	1.402	6	1	1	303	33	8.95	0	ARPC5L	1	0	160.9	110.9	132.3	130.1	1	157.004	114.656	131.211	130.146	1.03942	0.823881	586	1.01509	1.01385
Master Protein	L8B0X5	IgG heavy chain OS=Sus scrofa OX=9823 GN=IGHG PE=2 SV=1	610.058	54	949	1	475	52.3	8.1	3161.54	IGHG	17	0	256.6	254.8	294.8	268.7	1	250.387	263.43	292.373	268.795	0.915621	0.824281	587	1.01385	1.01385
Master Protein	A0A4X1UEC7	Uncharacterized protein OS=Sus scrofa OX=9823 GN=ACTG1 PE=3 SV=1	259.039	59	128	7	375	41.7	5.58	368.07	ACTG1	15	15	33195.7	31083.8	31403.7	30979.1	1	32392	32136.6	31145.2	30990	1.03852	0.826109	588	1.01437	1.01334
Master Protein	F1SIB1	Prothrombin OS=Sus scrofa OX=9823 GN=F2 PE=3 SV=3	318.559	52	182	1	623	70	5.77	484.06	F2	26	0	722.6	649.1	727.7	779.8	1	705.105	671.084	721.709	780.076	0.916369	0.826673	589	1.01334	1.01169
Master Protein	I3L5Z3	Uncharacterized protein OS=Sus scrofa OX=9823 GN=PRG4 PE=1 SV=2	3.727	5	2	2	370	42.7	8.66	2.93	PRG4	2	0	789.5	808.5	813.3	740.2	1	770.385	835.883	806.605	740.462	1.03827	0.826728	590	1.01169	1.01169
Master Protein	A0A4X1T2X2	Complement component C7 OS=Sus scrofa OX=9823 GN=C7 PE=4 SV=1	203.087	47	114	27	799	88.2	7.17	267.48	C7	27	0	25618.5	23509.9	27412	26570	1	24998.2	24306.2	27186.3	26579.4	0.917023	0.828763	591	1.01247	1.01232
Master Protein	B4F449	Complement factor D preproprotein (Fragment) OS=Sus scrofa OX=9823 GN=CFD PE=4 SV=1	9.994	22	2	2	130	14.4	6.11	7.62	CFD	2	0	500.9	415.3	509.9	494.9	1	488.773	429.366	505.702	495.075	0.917425	0.830049	592	1.01232	1.01108
Master Protein	A0A287ANV7	Lymphocyte cytosolic protein 1 OS=Sus scrofa OX=9823 GN=LCP1 PE=1 SV=1	61.27	30	26	15	636	71.2	5.39	58.53	LCP1	15	0	7890.9	7184.9	7519.7	7131.3	1	7699.85	7428.24	7457.8	7133.82	1.03677	0.83043	593	1.01108	1.00977
Master Protein	A0A287A1M4	Uncharacterized protein OS=Sus scrofa OX=9823 PE=4 SV=2	192.828	30	429	3	323	33.4	4.81	1690.7		6	5	120733	115245	112093	117372	1	117810	119148	111170	117414	1.03663	0.830756	594	1.00977	1.00873
Master Protein	P14460	Fibrinogen alpha chain (Fragment) OS=Sus scrofa OX=9823 GN=FGA PE=1 SV=1	35.204	100	44	1	17	1.8	4.46	98.62	FGA	2	0	5249.4	5049.2	5515.7	5796.3	1	5122.31	5220.21	5470.29	5798.35	0.917814	0.831291	595	1.00873	1.00853
Master Protein	A0A287B6M0	Carbonic anhydrase 2 OS=Sus scrofa OX=9823 GN=CA2 PE=1 SV=2	24.876	25	5	4	305	34.1	8.37	15.18	CA2	4	0	1612.9	1520.8	1631.5	1418.5	1	1573.85	1572.31	1618.07	1419	1.03592	0.832526	596	1.00853	1.00807
Master Protein	A0A4X1UAY5	SERPIN domain-containing protein OS=Sus scrofa OX=9823 GN=AGT PE=3 SV=1	121.427	34	49	12	475	51.1	6.39	143.2	AGT	12	0	12147.9	11367.6	13519.9	12287.6	1	11853.8	11752.6	13408.6	12291.9	0.918517	0.833539	597	1.00807	1.00644
Master Protein	A0A287AQC2	Rho GDP dissociation inhibitor alpha OS=Sus scrofa OX=9823 GN=ARHGDIA PE=4 SV=1	7.394	9	4	2	270	30.2	6.33	2.94	ARHGDIA	2	0	305.2	266.8	304.1	252.3	1	297.811	275.836	301.597	252.389	1.03549	0.833585	598	1.00644	1.00644
Master Protein	A0A4X1U179	Ig-like domain-containing protein OS=Sus scrofa OX=9823 PE=4 SV=1	72.716	27	87	1	199	21.3	8.1	300.09		3	0	660.4	654.1	671.4	611.2	1	644.411	676.254	665.873	611.416	1.03396	0.837379	599	1.00933	1.00933
Master Protein	Q9GMA6	Alpha-1-antichymotrypsin 2 OS=Sus scrofa OX=9823 GN=SERPINA3-2 PE=3 SV=1	338.007	59	191	6	415	46.6	6.76	580.59	SERPINA3-2	18	9	24147	22375.9	25571.8	25370.4	1	23562.4	23133.7	25361.3	25379.4	0.92029	0.839202	600	1.00984	1.00871
Master Protein	A0A5G2R920	Protein S OS=Sus scrofa OX=9823 GN=PROS1 PE=1 SV=1	177.791	40	75	21	661	73.3	5.26	186.5	PROS1	21	0	22525.5	21213.9	21919	20762.1	1	21980.1	21932.4	21738.6	20769.4	1.03304	0.839658	601	1.00871	1.00871
Master Protein	A0A4X1THM1	Signal transducer and activator of transcription OS=Sus scrofa OX=9823 GN=STAT1 PE=3 SV=1	10.299	5	3	3	712	83	6.47	8.59	STAT1	3	0	640.7	572.5	628.9	555	1	625.188	591.89	623.723	555.196	1.03237	0.841333	602	1.00904	1.00889
Master Protein	A0A075B7H9	Ig-like domain-containing protein OS=Sus scrofa OX=9823 PE=4 SV=7	81.741	47	161	2	101	10.6	6.44	420.01		3	0	14013.5	12654.5	14713.4	14443.9	1	13674.2	13083.1	14592.3	14449	0.921354	0.842601	603	1.00889	1.00889
Master Protein	L8B0W4	IgG heavy chain OS=Sus scrofa OX=9823 GN=IGHG PE=2 SV=1	509.713	53	633	2	481	52.8	8.29	1964.32	IGHG	17	0	1873.5	1648.6	1741.9	1699.1	1	1828.14	1704.44	1727.56	1699.7	1.03073	0.845415	604	1.01058	1.01058
Master Protein	A0A287AAL6	Four and a half LIM domains 1 OS=Sus scrofa OX=9823 GN=FHL1 PE=1 SV=1	6.742	6	3	2	407	45.5	8.7	8.34	FHL1	2	0	1098.3	953.5	1042.8	963.3	1	1071.71	985.794	1034.22	963.64	1.02986	0.847595	605	1.01151	1.01151
Master Protein	A0A480VWJ3	BICD family-like cargo adapter 1 OS=Sus scrofa OX=9823 PE=4 SV=1	1.487	1	1	1	574	64.8	4.98	0		1	0	33.2	25.8	36	21.7	1	32.3962	26.6738	35.7036	21.7077	1.02889	0.850005	606	1.01271	1.01119
Master Protein	A0A480M1R3	Na(+)/H(+) exchange regulatory cofactor NHE-RF1 (Fragment) OS=Sus scrofa OX=9823 PE=4 SV=1	3.46	3	1	1	425	45.3	5.27	2.07		1	0	232	222.7	260.7	235.7	1	226.383	230.243	258.554	235.783	0.923713	0.850129	607	1.01119	1.01119
Master Protein	A0A4X1SU46	Uncharacterized protein OS=Sus scrofa OX=9823 GN=APOH PE=4 SV=1	159.397	59	120	1	287	31.9	8.07	348.53	APOH	15	0	994.3	812.2	1008.4	957.6	1	970.227	839.708	1000.1	957.938	0.924362	0.852201	608	1.01199	1.01122
Master Protein	F1RHE6	Potassium channel tetramerization domain containing 12 OS=Sus scrofa OX=9823 GN=KCTD12 PE=1 SV=2	19.098	20	6	4	323	35.3	5.63	20.49	KCTD12	4	0	1501.9	1226	1550.1	1418.1	1	1465.54	1267.52	1537.34	1418.6	0.924599	0.852958	609	1.01122	1.01017
Master Protein	A0A5G2QTW5	Angiotensin-converting enzyme OS=Sus scrofa OX=9823 GN=ACE PE=1 SV=1	4.526	3	2	2	1295	148.3	6.55	3.23	ACE	2	0	459.1	363.2	447.8	357.2	1	447.985	375.501	444.114	357.326	1.02751	0.853469	610	1.01017	1.01017
Master Protein	A0A480PLY3	14-3-3 protein zeta/delta OS=Sus scrofa OX=9823 GN=14-3-3zeta PE=1 SV=1	39.551	41	16	6	245	27.7	4.79	44.24	14-3-3zeta	8	2	4047	3501.8	3715	3685.2	1	3949.02	3620.4	3684.42	3686.5	1.02693	0.854918	611	1.01023	1.01023
Master Protein	A0A480S836	Glucose-6-phosphate isomerase OS=Sus scrofa OX=9823 PE=3 SV=1	28.26	13	9	6	558	63.1	7.99	27.9		6	0	2502.7	2168.7	2470.9	2113.9	1	2442.11	2242.15	2450.56	2114.65	1.02608	0.857057	612	1.0111	1.00995
Master Protein	Q8SPS7	Haptoglobin OS=Sus scrofa OX=9823 GN=HP PE=1 SV=1	298.155	60	381	21	347	38.5	6.96	1028.03	HP	21	0	97708.1	95769.5	93596.9	96586.6	1	95342.5	99013.1	92826.4	96620.7	1.02591	0.857481	613	1.00995	1.00962
Master Protein	A0A4X1U053	Ig-like domain-containing protein OS=Sus scrofa OX=9823 PE=4 SV=1	107.284	38	144	2	202	21.4	7.58	541.73		4	5	5105.8	4791.8	5184.4	4546.2	1	4982.18	4954.09	5141.72	4547.81	1.02547	0.858598	614	1.00962	1.00962
Master Protein	A0A4X1VPT2	Peptidase S1 domain-containing protein OS=Sus scrofa OX=9823 GN=ELANE PE=3 SV=1	8.904	8	4	2	271	29.1	10.52	9.68	ELANE	2	0	546.3	496.6	522	504.4	1	533.073	513.419	517.703	504.578	1.02368	0.863084	615	1.01325	1.01165
Master Protein	A0A480LMY7	Proteasome subunit beta OS=Sus scrofa OX=9823 PE=3 SV=1	18.21	20	6	3	255	27.9	8.06	15.58		3	0	2651.5	2250.8	2374.9	2444.5	1	2587.3	2327.03	2355.35	2445.36	1.02367	0.863124	616	1.01165	1.01029
Master Protein	A0A480XY00	Complement C1s subcomponent isoform 1 preproprotein OS=Sus scrofa OX=9823 PE=3 SV=1	134.498	36	50	17	676	74.6	4.97	152.39		17	0	12399.6	11675.1	13189.6	12963.4	1	12099.4	12070.5	13081	12968	0.927863	0.863364	617	1.01029	1.00993
Master Protein	A0A0B8RVK4	Proteasome subunit beta OS=Sus scrofa domesticus OX=9825 GN=PSMB2 PE=3 SV=1	4.81	14	4	2	201	22.8	6.68	9.05	PSMB2	2	0	961.8	868.1	1045.7	940.6	1	938.514	897.501	1037.09	940.932	0.928207	0.864458	618	1.00993	1.00909
Master Protein	A0A286ZQ99	Actin related protein 3 OS=Sus scrofa OX=9823 GN=ACTR3 PE=1 SV=1	25.919	24	8	5	365	41.7	5.67	22.19	ACTR3	5	0	1682.5	1524.8	1661.4	1498	1	1641.76	1576.44	1647.72	1498.53	1.02287	0.865137	619	1.00909	1.00909
Master Protein	A0A480LF55	Importin subunit beta-1 isoform 1 OS=Sus scrofa OX=9823 PE=4 SV=1	2.137	2	1	1	627	70.1	4.77	2.25		1	0	278	247.7	288.7	281.3	1	271.269	256.089	286.323	281.399	0.928902	0.866671	620	1.00925	1.00784
Master Protein	F1S643	Uncharacterized protein OS=Sus scrofa OX=9823 GN=CFH PE=1 SV=4	709.896	57	348	2	1234	138.5	6.68	976.95	CFH	52	91	81781.3	75464.2	85351.2	85211.9	1	79801.3	78020.1	84648.6	85242	0.928959	0.866854	621	1.00784	1.0063
Master Protein	A0A5K1UZA2	Ficolin-2 OS=Sus scrofa OX=9823 GN=FCN2 PE=1 SV=1	211.889	38	94	6	429	45.7	8.02	316.21	FCN2	10	8	27169.8	25081.1	25733.3	25774.9	1	26512	25930.6	25521.5	25784	1.02216	0.866923	622	1.0063	1.0063
Master Protein	I3LJP2	Uncharacterized protein OS=Sus scrofa OX=9823 GN=SELENOP PE=1 SV=2	10.722	6	10	2	390	43.6	7.24	27.75	SELENOP	2	0	2438.2	2112.9	2294.8	2195.1	1	2379.17	2184.46	2275.91	2195.88	1.02054	0.871034	623	1.00945	1.00945
Master Protein	A0A4X1SUP3	Ig-like domain-containing protein OS=Sus scrofa OX=9823 PE=4 SV=1	95.031	59	72	1	99	10.3	7.99	308.61		3	4	10805.7	10546.6	11098.6	10033.2	1	10544.1	10903.8	11007.2	10036.7	1.01919	0.874446	624	1.01178	1.01178
Master Protein	A0A5G2R9S9	Ig-like domain-containing protein OS=Sus scrofa OX=9823 PE=4 SV=1	14.524	12	21	1	185	20.2	8.91	66.17		2	0	621.6	579	686.9	611.9	1	606.55	598.61	681.245	612.116	0.931805	0.875912	625	1.01185	1.0108
Master Protein	A0A286ZTX3	Biotinidase OS=Sus scrofa OX=9823 GN=BTD PE=1 SV=1	7.971	4	2	2	534	59.3	5.87	6.24	BTD	2	0	415.2	387.4	456.2	411.9	1	405.148	400.521	452.444	412.046	0.931958	0.876399	626	1.0108	1.01022
Master Protein	A0A4X1U9D1	Uncharacterized protein OS=Sus scrofa OX=9823 GN=RSU1 PE=4 SV=1	2.515	6	1	1	277	31.5	8.63	2.42	RSU1	1	0	186	180.2	198.8	197.3	1	181.497	186.303	197.163	197.37	0.932241	0.877299	627	1.01022	1.00932
Master Protein	A0A4X1VPY5	Complement C3 OS=Sus scrofa OX=9823 GN=C3 PE=4 SV=1	1856.13	76	1702	99	1661	186.9	6.54	5170.06	C3	103	4	423810	395681	408307	403134	1	413549	409082	404946	403276	1.01783	0.877914	628	1.00932	1.00912
Master Protein	L8B0T2	IgG heavy chain OS=Sus scrofa OX=9823 GN=IGHG PE=2 SV=1	755.674	57	1372	1	471	51.6	6.73	4909.91	IGHG	19	1	3032.5	2740.4	2912.7	2803.8	1	2959.08	2833.21	2888.72	2804.79	1.01735	0.879133	629	1.00912	1.00912
Master Protein	A0A4X1WB38	Tetraspanin OS=Sus scrofa OX=9823 GN=CD63 PE=3 SV=1	3.223	3	1	1	303	32.9	8.15	0	CD63	1	0	302.8	264.5	301.1	260.9	1	295.469	273.458	298.621	260.992	1.01664	0.880933	630	1.00958	1.00885
Master Protein	A0A480TC66	26S proteasome regulatory subunit 10B OS=Sus scrofa OX=9823 PE=3 SV=1	1.537	2	1	1	369	41.8	8.56	0		1	0	196.2	144.2	181.8	154.7	1	191.45	149.084	180.303	154.755	1.01634	0.8817	631	1.00885	1.00885
Master Protein	A0A4X1U5Z0	Uncharacterized protein OS=Sus scrofa OX=9823 GN=F11 PE=3 SV=1	6	4	3	2	623	69.9	7.71	3.17	F11	2	0	255.7	227	271.9	248.5	1	249.509	234.688	269.662	248.588	0.934294	0.883826	632	1.00969	1.00857
Master Protein	A0A480QHS7	Coronin OS=Sus scrofa OX=9823 GN=CORO1A PE=1 SV=1	45.064	18	25	8	461	50.9	6.55	67.45	CORO1A	8	0	7298.9	6599.2	7168.2	6622.6	1	7122.19	6822.71	7109.19	6624.94	1.01535	0.884242	633	1.00857	1.00734
Master Protein	A0A5G2R3S7	Calcium-activated chloride channel regulator 1 OS=Sus scrofa OX=9823 GN=CLCA1 PE=1 SV=1	6.627	5	3	3	807	88.2	6.96	4.38	CLCA1	3	0	724.4	610.3	674.6	648.5	1	706.861	630.97	669.046	648.729	1.01522	0.884565	634	1.00734	1.0058
Master Protein	A0A4X1SK74	Uncharacterized protein OS=Sus scrofa OX=9823 GN=PTX3 PE=4 SV=1	4.756	4	1	1	357	39.2	5.45	3.24	PTX3	1	0	243.1	212.3	232.3	219.4	1	237.214	219.49	230.388	219.478	1.0152	0.884606	635	1.0058	1.00471
Master Protein	A0A4X1W669	Ig-like domain-containing protein OS=Sus scrofa OX=9823 PE=4 SV=1	7.65	13	6	1	142	15.1	10.13	20.46		1	0	1631.8	1466.2	1664.8	1673.7	1	1592.29	1515.86	1651.09	1674.29	0.934674	0.885032	636	1.00471	1.00356
Master Protein	A0A4X1T853	Receptor protein-tyrosine kinase OS=Sus scrofa OX=9823 GN=EGFR PE=3 SV=1	1.823	1	1	1	1164	128.9	7.4	1.92	EGFR	1	0	149	139.9	168.7	142.9	1	145.393	144.638	167.311	142.95	0.934794	0.885415	637	1.00356	1.00356
Master Protein	A0A4X1T8C9	Uncharacterized protein OS=Sus scrofa OX=9823 PE=4 SV=1	110.542	36	43	12	557	60.7	6.16	132.26		12	0	11252	10569.7	10917.2	10778.6	1	10979.6	10927.7	10827.3	10782.4	1.01377	0.888275	638	1.00523	1.00523
Master Protein	A0MWC5	Monocyte differentiation antigen CD14 OS=Sus scrofa OX=9823 GN=CD14 PE=2 SV=1	67.326	30	23	8	373	39.8	6.16	82.14	CD14	8	0	7288.2	6451.9	6882.7	6775.7	1	7111.74	6670.42	6826.04	6778.09	1.01309	0.890021	639	1.00563	1.00563
Master Protein	A0A287BLX5	Dihydropyrimidinase OS=Sus scrofa OX=9823 GN=DPYS PE=1 SV=1	8.999	6	2	2	466	50.8	7.46	5.44	DPYS	2	0	334.5	328	339.1	320.9	1	326.401	339.109	336.308	321.013	1.01246	0.891633	640	1.00587	1.00435
Master Protein	A0A480XU84	Complement factor I isoform 1 preproprotein OS=Sus scrofa OX=9823 PE=3 SV=1	174.152	48	79	1	602	67	7.72	192.35		24	0	1125.2	1050.1	1103.7	1061.8	1	1097.96	1085.67	1094.61	1062.18	1.01244	0.891673	641	1.00435	1.0029
Master Protein	A0A4X1VJV5	Moesin OS=Sus scrofa OX=9823 GN=MSN PE=4 SV=1	51.395	22	24	8	612	71.8	6.38	58.95	MSN	15	7	8659.2	8075.5	9216.9	8787.8	1	8449.55	8349.01	9141.02	8790.91	0.936796	0.891771	642	1.0029	1.00164
Master Protein	A0A4X1UL08	BCL2 associated athanogene 1 OS=Sus scrofa OX=9823 GN=BAG1 PE=4 SV=1	1.757	4	3	1	322	35.8	8.91	6.4	BAG1	1	0	652.4	552.8	668.3	626.5	1	636.605	571.523	662.798	626.721	0.936882	0.892043	643	1.00164	1.00069
Master Protein	A0A480K1P6	Filamin-A isoform 1 OS=Sus scrofa OX=9823 PE=4 SV=1	169.894	17	62	32	2639	279.7	6.11	173.56		32	0	16941.7	15758.3	18364	16809.8	1	16531.5	16292	18212.8	16815.7	0.937051	0.892579	644	1.00069	0.999691
Master Protein	A0A4X1W040	LIM and senescent cell antigen-like-containing domain protein OS=Sus scrofa OX=9823 GN=LIMS1 PE=4 SV=1	4.823	6	2	2	396	45.4	8.02	2.43	LIMS1	2	0	953.3	949.5	939.5	957.3	1	930.22	981.658	931.766	957.638	1.01189	0.893076	645	0.999691	0.999691
Master Protein	A0A5G2QTX6	Phospholipid transfer protein OS=Sus scrofa OX=9823 GN=PLTP PE=1 SV=1	7.271	7	2	2	401	44.2	6.71	3.21	PLTP	2	0	600.4	737.1	783	659.1	1	585.864	762.065	776.554	659.333	0.938743	0.897945	646	1.00359	1.00303
Master Protein	A0A480S614	Fibronectin isoform X22 OS=Sus scrofa OX=9823 PE=4 SV=1	1225.53	54	857	1	2142	235.2	6.25	2482.18		79	0	798.2	694.9	935.1	666.9	1	778.875	718.435	927.402	667.136	0.939025	0.898839	647	1.00303	1.00202
Master Protein	A0A480NAY0	Tubulin alpha chain OS=Sus scrofa OX=9823 PE=3 SV=1	60.515	29	22	2	449	50.1	5.1	69.44		8	0	493.1	467.4	499.8	459.5	1	481.162	483.23	495.685	459.662	1.00947	0.899317	648	1.00202	1.00202
Master Protein	A0A287ASQ8	Ig-like domain-containing protein OS=Sus scrofa OX=9823 GN=SLA-8 PE=1 SV=1	13.593	10	4	1	390	44.5	5.41	13.87	SLA-8	2	0	353.2	290.6	344	298.3	1	344.649	300.442	341.168	298.405	1.00863	0.901481	649	1.00288	1.00288
Master Protein	A0A4X1UVQ4	Angiogenin OS=Sus scrofa OX=9823 GN=ANG PE=3 SV=1	15.118	19	3	2	156	17.8	9.13	9.27	ANG	2	0	560	472.1	546.8	483.8	1	546.442	488.089	542.299	483.971	1.00805	0.902968	650	1.00299	1.00251
Master Protein	A0A4X1TCL1	Secreted phosphoprotein 24 OS=Sus scrofa OX=9823 GN=SPP2 PE=4 SV=1	2.748	4	1	1	207	23.4	8.06	1.79	SPP2	1	0	330.9	338.3	378.7	339.4	1	322.889	349.758	375.582	339.52	0.940629	0.903923	651	1.00251	1.00179
Master Protein	P50828	Hemopexin OS=Sus scrofa OX=9823 GN=HPX PE=1 SV=1	291.771	53	355	4	459	51.3	7.06	981.14	HPX	18	22	80874.7	73932.5	78331.1	76499.5	1	78916.6	76436.5	77686.3	76526.5	1.00739	0.90466	652	1.00179	1.00179
Master Protein	A0A480U2E1	Serpin H1 isoform X1 (Fragment) OS=Sus scrofa OX=9823 PE=3 SV=1	2.018	3	1	1	498	54.9	8.97	2.18		1	0	195.1	201.8	203.7	194.3	1	190.376	208.635	202.023	194.369	1.00661	0.906692	653	1.0025	1.0025
Master Protein	P14477	Fibrinogen beta chain (Fragment) OS=Sus scrofa OX=9823 GN=FGB PE=1 SV=1	20.321	100	18	1	19	2.2	4.55	33.28	FGB	2	0	3374.3	2985.9	3229	3147	1	3292.6	3087.03	3202.42	3148.11	1.00458	0.911935	654	1.00675	1.006
Master Protein	I3LUD1	Superoxide dismutase [Cu-Zn] OS=Sus scrofa OX=9823 GN=SOD3 PE=3 SV=2	3.043	4	2	1	303	32.4	6.51	1.69	SOD3	1	0	420.1	680.7	570.8	614.2	1	409.929	703.754	566.101	614.417	0.943385	0.912643	655	1.006	1.006
Master Protein	A0A4X1VUR0	Uncharacterized protein OS=Sus scrofa OX=9823 GN=ACAT2 PE=3 SV=1	1.684	5	1	1	385	40.2	7.66	0	ACAT2	1	0	373.5	229.4	328.7	273.6	1	364.457	237.169	325.994	273.697	1.00323	0.915449	656	1.00755	1.0064
Master Protein	A0A4X1W1F9	Apolipoprotein E OS=Sus scrofa OX=9823 PE=3 SV=1	125.276	55	84	15	317	36.6	6.14	210.61		15	0	22372.5	20018.2	21524.6	21041	1	21830.8	20696.2	21347.4	21048.4	1.00309	0.915797	657	1.0064	1.0064
Master Protein	O19063	Serum amyloid P-component OS=Sus scrofa OX=9823 GN=APCS PE=2 SV=1	64.22	39	26	7	224	25.6	8.65	76.44	APCS	7	0	6698.3	6611.5	6713.8	6680.6	1	6536.13	6835.42	6658.53	6682.96	1.00225	0.917983	658	1.00727	1.00599
Master Protein	A0A4X1SSI5	Glucosamine-6-phosphate isomerase OS=Sus scrofa OX=9823 GN=GNPDA1 PE=3 SV=1	6.022	7	2	2	309	35	6.9	4.73	GNPDA1	2	0	573.4	539.2	618.8	567.9	1	559.517	557.462	613.706	568.101	0.945146	0.918206	659	1.00599	1.00501
Master Protein	A0A4X1W9B9	Uncharacterized protein OS=Sus scrofa OX=9823 GN=MYL6B PE=4 SV=1	11.906	15	6	2	146	16.3	4.59	12.2	MYL6B	2	0	2428.4	2195.3	2601.6	2049.2	1	2369.61	2269.65	2580.18	2049.92	1.00198	0.918703	660	1.00501	1.00427
Master Protein	A0A4X1WB34	MACPF domain-containing protein OS=Sus scrofa OX=9823 GN=C8B PE=4 SV=1	144.787	40	62	3	610	69	7.91	141.48	C8B	21	23	17153.3	15600.3	17832.3	17068.5	1	16738	16128.7	17685.5	17074.5	0.94553	0.91942	661	1.00427	1.00427
Master Protein	A0A480M5F4	Cathepsin D preproprotein (Fragment) OS=Sus scrofa OX=9823 PE=3 SV=1	5.89	4	1	1	472	50.5	8.6	3.51		1	0	158.7	140.1	151.4	149.3	1	154.858	144.845	150.154	149.353	1.00066	0.922142	662	1.00572	1.00476
Master Protein	A0A5G2QIK1	DJ-1_PfpI domain-containing protein OS=Sus scrofa OX=9823 GN=PARK7 PE=1 SV=1	4.366	9	3	2	169	17.9	7.87	6.86	PARK7	2	0	785.5	753.6	775	776	1	766.482	779.124	768.62	776.274	1.00046	0.92265	663	1.00476	1.00476
Master Protein	A0A5G2QSM7	Ig-like domain-containing protein OS=Sus scrofa OX=9823 PE=4 SV=1	27.62	23	16	1	147	15.7	8.94	49.92		2	0	1000.2	1031.7	1152.3	1013.7	1	975.984	1066.64	1142.81	1014.06	0.947032	0.924158	664	1.00488	1.00488
Master Protein	A0A4X1TZT6	Pleckstrin homology, MyTH4 and FERM domain containing H3 OS=Sus scrofa OX=9823 GN=PLEKHH3 PE=4 SV=1	2.8	2	3	1	752	81	9.39	4.74	PLEKHH3	1	0	869.6	662.1	816.7	724.5	1	848.546	684.525	809.977	724.756	0.998917	0.926678	665	1.00611	1.00589
Master Protein	A0A286ZMV9	Uncharacterized protein OS=Sus scrofa OX=9823 GN=MYL1 PE=1 SV=2	6.36	11	2	2	181	20.2	4.89	6.25	MYL1	2	0	751.3	657.3	716.4	704.1	1	733.11	679.562	710.502	704.349	0.99846	0.927872	666	1.00589	1.00589
Master Protein	A0A4X1SPP0	Coronin OS=Sus scrofa OX=9823 GN=CORO1C PE=3 SV=1	5.204	6	3	3	434	48.7	6.74	2.4	CORO1C	3	0	576.3	448.1	560.1	524.7	1	562.347	463.277	555.489	524.885	0.949322	0.931377	667	1.00818	1.00747
Master Protein	A0A4X1U4Z6	Uncharacterized protein OS=Sus scrofa OX=9823 GN=CPN1 PE=4 SV=1	109.807	32	32	10	461	52.4	8.57	108.8	CPN1	10	0	7191	6557.1	7422	7165.5	1	7016.9	6779.18	7360.9	7168.03	0.949559	0.932122	668	1.00747	1.00619
Master Protein	P62936	Peptidyl-prolyl cis-trans isomerase A OS=Sus scrofa OX=9823 GN=PPIA PE=1 SV=2	15.853	29	6	3	164	17.9	8.16	14.82	PPIA	3	0	1816.5	1629.3	1743.9	1738.1	1	1772.52	1684.48	1729.54	1738.71	0.996755	0.932333	669	1.00619	1.00619
Master Protein	A0A480W1Y6	Interferon-induced transmembrane protein 1 OS=Sus scrofa OX=9823 PE=4 SV=1	35.888	34	8	1	125	13.6	8.19	30.57		2	0	467.6	417.8	434.2	460.9	1	456.279	431.95	430.626	461.063	0.996121	0.933994	670	1.00648	1.00648
Master Protein	B1B6T9	MHC class II antigen (Fragment) OS=Sus scrofa OX=9823 GN=SLA-DQB1 PE=2 SV=1	4.462	7	3	1	158	17.8	7.42	7.26	SLA-DQB1	1	0	1190.1	1045	1172.6	1194	1	1161.29	1080.39	1162.95	1194.42	0.950924	0.936419	671	1.00759	1.00686
Master Protein	A0A4X1SK13	Ig-like domain-containing protein OS=Sus scrofa OX=9823 PE=4 SV=1	36.827	50	24	1	108	11.5	8.79	56.3		3	0	1857.2	1786.9	1850	1842.9	1	1812.24	1847.42	1834.77	1843.55	0.994925	0.93713	672	1.00686	1.00686
Master Protein	A0A4X1W4H6	Uncharacterized protein OS=Sus scrofa OX=9823 PE=4 SV=1	306.56	55	433	1	239	26.1	6.01	1574.71		9	20	118429	115518	122895	124957	1	115561	119431	121883	125001	0.951831	0.939269	673	1.00766	1.00703
Master Protein	L8B180	IgG heavy chain OS=Sus scrofa OX=9823 GN=IGHG PE=2 SV=1	540.004	58	715	5	464	50.8	7.05	2231.73	IGHG	18	12	53082.2	50677.5	54520.6	55342.5	1	51797	52393.9	54071.8	55362.1	0.952091	0.940085	674	1.00703	1.00593
Master Protein	A0A5G2QDG7	Exocyst complex component 5 OS=Sus scrofa OX=9823 GN=EXOC5 PE=1 SV=1	3.344	2	4	1	767	88.8	6.74	1.77	EXOC5	1	0	646.2	552.2	639	627.8	1	630.555	570.902	633.74	628.022	0.952206	0.940449	675	1.00593	1.00593
Master Protein	A0A286ZKR7	Ig-like domain-containing protein OS=Sus scrofa OX=9823 PE=4 SV=2	36.811	42	38	1	129	13.7	8.75	85.57		3	5	7688.8	7899.2	8286.4	8224.1	1	7502.65	8166.74	8218.18	8227.01	0.952825	0.942391	676	1.00652	1.00652
Master Protein	A0A287B4J2	Adenosylhomocysteinase OS=Sus scrofa OX=9823 GN=AHCY PE=3 SV=1	1.773	2	1	1	481	52.6	6.65	1.76	AHCY	1	0	153.3	178.6	187.1	151.3	1	149.588	184.649	185.56	151.353	0.992058	0.944671	677	1.00746	1.00663
Master Protein	Q8HZW2	Myocilin OS=Sus scrofa OX=9823 GN=MYOC PE=1 SV=1	6.435	3	3	2	489	55	5.2	3.01	MYOC	2	0	285.2	251.7	295.3	250	1	278.295	260.225	292.869	250.088	0.991827	0.94528	678	1.00663	1.00559
Master Protein	A0A480WDM1	Signal peptide, CUB and EGF-like domain-containing protein 3 isoform X3 OS=Sus scrofa OX=9823 PE=4 SV=1	67.207	33	18	1	363	38.4	6.6	48.13		8	9	3811.8	3749.7	4179.7	3513.5	1	3719.51	3876.7	4145.29	3514.74	0.991668	0.945699	679	1.00559	1.00559
Master Protein	A0A287ALC1	Uncharacterized protein OS=Sus scrofa OX=9823 PE=4 SV=2	672.077	73	863	23	491	53.4	5.6	2957.26		26	7	181825	177317	188883	190505	1	177423	183322	187328	190573	0.954603	0.947973	680	1.00652	1.00537
Master Protein	A0A4X1VUZ9	Insulin like growth factor 2 receptor OS=Sus scrofa OX=9823 GN=IGF2R PE=4 SV=1	5.942	1	2	2	2450	269.2	6.05	2.99	IGF2R	2	0	521.5	505.7	562.5	522.6	1	508.874	522.827	557.869	522.785	0.954701	0.94828	681	1.00537	1.00424
Master Protein	A0A4X1TX68	Ig-like domain-containing protein OS=Sus scrofa OX=9823 PE=4 SV=1	152.33	55	127	1	194	20.2	7.83	385.4		10	0	139.9	120.2	131.2	133.1	1	136.513	124.271	130.12	133.147	0.990568	0.9486	682	1.00424	1.00335
Master Protein	A0A287AAW7	C1q domain-containing protein OS=Sus scrofa OX=9823 GN=LOC110258312 PE=4 SV=1	32.295	24	15	5	207	22.3	5.99	38.01	LOC110258312	5	0	4056.7	3166.1	3641.8	3689.1	1	3958.48	3273.33	3611.82	3690.4	0.990358	0.949155	683	1.00335	1.00271
Master Protein	A0A4X1W7I8	Uncharacterized protein OS=Sus scrofa OX=9823 PE=4 SV=1	48.226	21	26	5	313	35.1	5.26	75.88		5	0	7428.5	6949.3	7473	7164.2	1	7248.65	7184.66	7411.48	7166.73	0.990061	0.94994	684	1.00271	1.00271
Master Protein	A0A481A772	Proteasome subunit beta OS=Sus scrofa OX=9823 PE=3 SV=1	25.36	28	20	5	261	28.8	6.55	40.82		5	0	3973	3454.8	3867.1	3691.1	1	3876.81	3571.81	3835.26	3692.4	0.989499	0.951425	685	1.00282	1.00191
Master Protein	A8BV10	Angiopoietin-like protein 6 (Fragment) OS=Sus scrofa OX=9823 GN=Angptl6 PE=2 SV=1	16.115	12	3	1	453	49.6	9.19	8.54	Angptl6	3	2	1095	664.6	948.3	833.8	1	1068.49	687.109	940.493	834.095	0.989299	0.951952	686	1.00191	1.00191
Master Protein	A0A4X1SVX6	Ig-like domain-containing protein OS=Sus scrofa OX=9823 PE=4 SV=1	131.593	39	268	2	166	18.3	8.91	981.49		4	0	5308.4	5163.5	5393.3	5288.4	1	5179.88	5338.38	5348.9	5290.27	0.988635	0.953708	687	1.0023	1.0023
Master Protein	I3LH28	Lipase G, endothelial type OS=Sus scrofa OX=9823 GN=LIPG PE=3 SV=2	4.019	6	1	1	427	48.8	8.51	0	LIPG	1	0	152.9	137.4	151.4	154.1	1	149.198	142.054	150.154	154.154	0.957095	0.955781	688	1.00301	1.00254
Master Protein	Q2PYM7	Proteasome subunit beta OS=Sus scrofa OX=9823 GN=LMP2 PE=1 SV=1	6.908	13	10	3	219	23.3	5.38	13.16	LMP2	3	0	1544.2	1533.9	1734.6	1411	1	1506.81	1585.85	1720.32	1411.5	0.987498	0.956719	689	1.00254	1.00214
Master Protein	A0A287AY64	GLI pathogenesis related 2 OS=Sus scrofa OX=9823 GN=GLIPR2 PE=1 SV=1	7.252	19	2	2	154	17.2	9.47	4.36	GLIPR2	2	0	719.9	626.1	675.3	697.4	1	702.47	647.305	669.741	697.646	0.98712	0.95772	690	1.00214	1.00214
Master Protein	A0A480WYE0	IgG heavy chain OS=Sus scrofa OX=9823 PE=4 SV=1	719.808	56	1254	1	410	45	7.97	4415.21		17	0	7455.8	6911.3	7617.7	7489	1	7275.29	7145.38	7554.99	7491.65	0.958398	0.959858	691	1.00292	1.00292
Master Protein	A0A4X1TZH5	Coagulation factor X OS=Sus scrofa OX=9823 PE=3 SV=1	38.009	15	17	7	536	59.2	5.5	42.11		7	0	6230.3	5767.5	6163.2	6107.1	1	6079.46	5962.84	6112.46	6109.26	0.985319	0.962499	692	1.00423	1.00284
Master Protein	A0A4X1UXV8	Uncharacterized protein OS=Sus scrofa OX=9823 PE=4 SV=1	1.463	3	1	1	254	27.3	8.57	2.21		1	0	103.7	106.1	109.4	111.3	1	101.189	109.693	108.499	111.339	0.959261	0.962556	693	1.00284	1.00284
Master Protein	A1X899	Beta-tropomyosin OS=Sus scrofa OX=9823 GN=TPM2 PE=2 SV=1	13.437	14	5	1	287	33.3	4.65	13.22	TPM2	4	0	197.9	166.8	200	172.8	1	193.109	172.449	198.354	172.861	0.984762	0.96398	694	1.00287	1.00224
Master Protein	A0A5G2QRP8	RAB33B, member RAS oncogene family OS=Sus scrofa OX=9823 GN=RAB33B PE=1 SV=1	2.886	5	1	1	216	24.3	7.18	1.97	RAB33B	1	0	212	251.4	317.1	159.6	1	206.867	259.915	314.49	159.656	0.984469	0.964759	695	1.00224	1.00224
Master Protein	A0A287AIW0	Uncharacterized protein OS=Sus scrofa OX=9823 GN=CD55 PE=4 SV=2	1.609	4	1	1	326	35.8	8.29	0	CD55	1	0	113.4	110.6	119.3	115.9	1	110.654	114.346	118.318	115.941	0.960478	0.966354	696	1.00245	1.00201
Master Protein	A0A480YSA5	6-phosphogluconate dehydrogenase, decarboxylating OS=Sus scrofa OX=9823 PE=3 SV=1	8.474	6	3	2	483	53.2	7.11	9.31		2	0	891.3	778.1	950.1	759.7	1	869.721	804.453	942.278	759.968	0.983508	0.967314	697	1.00201	1.00114
Master Protein	L8B0V6	IgG heavy chain OS=Sus scrofa OX=9823 GN=IGHG PE=2 SV=1	757.656	57	1368	2	474	52.3	6.79	4908.31	IGHG	19	6	42070.3	40308.1	43853.2	42578.5	1	41051.7	41673.3	43492.2	42593.5	0.960961	0.967863	698	1.00114	0.999789
Master Protein	A0A4X1TPV7	Uncharacterized protein OS=Sus scrofa OX=9823 GN=RAC1 PE=4 SV=1	13.31	20	5	2	211	23.5	8.76	9.04	RAC1	4	0	689.4	595	675	640.1	1	672.709	615.152	669.443	640.326	0.983273	0.96794	699	0.999789	0.998951
Master Protein	A0A286ZRB3	Histone domain-containing protein OS=Sus scrofa OX=9823 PE=1 SV=1	19.847	37	16	1	130	14.6	11.14	31.25		3	0	343.1	248.4	327.5	276.9	1	334.793	256.813	324.804	276.998	0.983058	0.968512	700	0.998951	0.997553
Master Protein	A0A4X1SNR4	Ig-like domain-containing protein OS=Sus scrofa OX=9823 PE=4 SV=1	69.739	22	141	2	209	22.1	9.06	423.64		3	2	30610.5	29304.6	31045.5	31795.5	1	29869.4	30297.1	30789.9	31806.7	0.961177	0.968538	701	0.997553	0.997553
Master Protein	A0A287AL10	Ferritin OS=Sus scrofa OX=9823 GN=FTH1 PE=1 SV=2	1.878	4	1	1	181	21.2	5.85	2.4	FTH1	1	0	355.2	304.5	382.4	308	1	346.6	314.813	379.252	308.109	0.96225	0.971884	702	0.999573	0.99931
Master Protein	B5APU7	Arp2/3 complex 34 kDa subunit OS=Sus scrofa OX=9823 PE=2 SV=1	19.941	14	10	4	300	34.3	7.36	21.31		4	0	1763.9	1522.2	1722.9	1648.2	1	1721.19	1573.76	1708.72	1648.78	0.98137	0.973012	703	0.99931	0.998277
Master Protein	F4ZS15	IFITM2 OS=Sus scrofa OX=9823 GN=IFITM2 PE=2 SV=1	21.452	28	4	1	144	15.7	7.81	19.42	IFITM2	2	1	782.6	656.5	816.6	688.1	1	763.652	678.735	809.877	688.343	0.962734	0.973389	704	0.998277	0.998277
Master Protein	A0A480ECA3	Hexokinase-3 OS=Sus scrofa OX=9823 PE=3 SV=1	9.46	3	5	2	921	99.5	5.49	6.98		2	0	730	561.9	750.9	597.1	1	712.326	580.931	744.718	597.311	0.963658	0.976266	705	0.999807	0.999807
Master Protein	A0A4X1VG41	Beta-2-microglobulin OS=Sus scrofa OX=9823 PE=3 SV=1	18.448	13	9	2	152	17	6.99	24.24		2	0	3471.2	3163.6	3412.5	3411.2	1	3387.16	3270.75	3384.41	3412.41	0.979563	0.977839	706	1	0.999003
Master Protein	A0A4X1T075	Ig-like domain-containing protein OS=Sus scrofa OX=9823 PE=4 SV=1	107.216	37	229	1	142	15.1	9.13	844.63		3	0	321.2	272.6	305.4	314.3	1	313.423	281.833	302.886	314.411	0.964295	0.978248	707	0.999003	0.997751
Master Protein	A0A480QMR6	IgM OS=Sus scrofa OX=9823 PE=4 SV=1	344.144	71	255	9	381	40.9	5.69	727.48		18	13	57595.2	54373.9	58367.5	56879.3	1	56200.8	56215.5	57887	56899.4	0.979352	0.978404	708	0.997751	0.997431
Master Protein	K7GLX6	RAP2C, member of RAS oncogene family OS=Sus scrofa OX=9823 GN=RAP2C PE=4 SV=1	2.749	9	1	1	116	13.1	5.48	2.16	RAP2C	1	0	187.7	175.6	207.5	172.2	1	183.156	181.547	205.792	172.261	0.964688	0.979472	709	0.997431	0.997431
Master Protein	F1RN76	Uncharacterized protein OS=Sus scrofa OX=9823 GN=CD5L PE=1 SV=4	294.046	50	274	20	574	62.8	5.26	746.14	CD5L	20	0	60086.8	55294.3	61036	59333.7	1	58632	57167	60533.5	59354.7	0.965892	0.983214	710	0.999832	0.999437
Master Protein	A0A4X1UWC9	Uncharacterized protein OS=Sus scrofa OX=9823 PE=4 SV=1	2.266	1	1	1	581	65.1	7.39	0		1	0	107.8	92.6	99.6	106.8	1	105.19	95.7362	98.7801	106.838	0.977183	0.98421	711	0.999437	0.999327
Master Protein	L8B0V2	IgG heavy chain OS=Sus scrofa OX=9823 GN=IGHG PE=2 SV=1	344.808	50	485	1	478	52.6	6.25	1618.02	IGHG	15	1	204.7	208	214.5	216.3	1	199.744	215.045	212.734	216.376	0.966624	0.985486	712	0.999327	0.999242
Master Protein	A0A4X1TK83	Ig-like domain-containing protein OS=Sus scrofa OX=9823 PE=4 SV=1	73.247	23	108	1	124	13.7	9.8	383.48		2	0	220.2	175.4	219.5	188.1	1	214.869	181.341	217.693	188.166	0.976223	0.986786	713	0.999242	0.998713
Master Protein	A0A4X1UM87	Uncharacterized protein OS=Sus scrofa OX=9823 GN=C4BPA PE=4 SV=1	296.148	66	181	3	602	67.3	6.89	493.14	C4BPA	28	3	4327.4	4074.9	4382.5	4295.9	1	4222.63	4212.91	4346.42	4297.42	0.975902	0.987647	714	0.998713	0.998099
Master Protein	F1S3H9	Complement C3 OS=Sus scrofa OX=9823 GN=LOC100517145 PE=1 SV=3	212.362	24	78	29	1660	186.4	6.7	222.34	LOC100517145	29	0	22973.3	21901.4	23863	22512.1	1	22417.1	22643.2	23666.6	22520.1	0.975613	0.988422	715	0.998099	0.998099
Master Protein	A0A287ATF0	Collectin subfamily member 10 OS=Sus scrofa OX=9823 GN=COLEC10 PE=4 SV=1	6.02	8	2	2	277	30.4	7.33	2.26	COLEC10	2	0	815.6	799.9	988.7	683.7	1	795.853	826.992	980.561	683.942	0.974973	0.990142	716	0.998439	0.998439
Master Protein	A0A4X1UFV5	Endoplasmic reticulum chaperone BiP OS=Sus scrofa OX=9823 GN=HSPA5 PE=3 SV=1	22.978	9	5	2	654	72.2	5.16	16.01	HSPA5	4	0	888.5	773.6	864.6	853.9	1	866.988	799.801	857.482	854.202	0.973772	0.993373	717	1.0003	0.999146
Master Protein	A0A480U0E1	Actin, cytoplasmic 1 OS=Sus scrofa OX=9823 PE=3 SV=1	71.665	23	53	1	376	41.7	5.39	126.01		6	0	357.6	240.8	355.2	264.5	1	348.942	248.956	352.276	264.593	0.969245	0.993611	718	0.999146	0.998736
Master Protein	A0A4X1WBN0	IF rod domain-containing protein OS=Sus scrofa OX=9823 PE=3 SV=1	5.098	2	2	1	565	60.5	8.22	5.55		1	0	480.4	939.9	703.2	782.3	1	468.769	971.733	697.411	782.576	0.973321	0.994586	719	0.998736	0.998736
Master Protein	A0A4X1W4I1	Ig-like domain-containing protein OS=Sus scrofa OX=9823 PE=4 SV=1	23.058	25	38	1	156	16.9	7.24	100.48		3	0	238	231.9	279	209.5	1	232.238	239.754	276.703	209.574	0.970623	0.997873	720	1.00064	1.00054
Master Protein	A0A481BC81	Ribose-5-phosphate isomerase isoform X1 (Fragment) OS=Sus scrofa OX=9823 PE=3 SV=1	5.924	7	1	1	288	30.7	7.53	3.81		1	0	232.4	182.1	236.6	192.7	1	226.773	188.268	234.652	192.768	0.971037	0.999151	721	1.00054	1
Master Protein	A0A4X1SEW9	Alpha-1,4 glucan phosphorylase OS=Sus scrofa OX=9823 PE=3 SV=1	29.668	11	10	9	888	101.4	8.12	23.48		9	0	2685.5	2429.2	2718.8	2586.2	1	2620.48	2511.47	2696.42	2587.11	0.971311	1	722	1	1
